# Supplementary material for: Molecular Diversity Analysis and Genetic Mapping of Pod Shatter Resistance Loci in Brassica carinata L
Source: Front Plant Sci. 2017 Nov 30;8:1765. doi: 10.3389/fpls.2017.01765 (PMC5716317; doi:10.3389/fpls.2017.01765)
Supplement: Supplementary file 5 [file Table_3.XLSX]

## Sheet: GAPIT..PodLength.GWAS.Results
Supplementary Table 3: QTL Identified for pod length in the F2 population of Brassica carinata derived from BC73524/BC73526.
SNP	Linkage Group	Chromosome	Genetic Map Position (cM)	Number of f2 individuals	LOD Scores for Association	R2
5859132|F|0--7:T>G	6	B8	78.3985	228	-3.55388	5.28071
5832583	1	B1	49.8116	228	-2.89035	4.11731
5863583	1	B1	49.8116	228	-2.75282	3.88039
5842723	3		65.8101	228	-2.68086	3.75707
5858823|F|0--39:G>A	1		40.7127	228	-2.62115	3.65508
5858104|F|0--14:A>T	1		57.2559	228	-2.59432	3.60935
5850789|F|0--40:A>G	6		77.7251	228	-2.55362	3.54011
5843372	1		41.3861	228	-2.52356	3.48908
5843585	6		78.3985	228	-2.51168	3.46894
19818867	6		77.351	228	-2.4761	3.40868
5847615	6		77.0517	228	-2.4667	3.39277
5861103	7		37.5443	228	-2.44951	3.36372
5861853|F|0--22:C>T	6		78.3985	228	-2.42771	3.3269
5863368|F|0--12:C>T	5		38.8052	228	-2.4221	3.31745
14768919	6		76.3714	228	-2.4187	3.31171
5861424	1		49.8116	228	-2.40484	3.28835
5861149	9		1.08696	228	-2.40427	3.28738
5853186|F|0--25:A>G	1		41.3861	228	-2.38884	3.2614
5861700|F|0--58:A>G	1		42.3996	228	-2.35914	3.21143
5830816	1		51.8352	228	-2.34634	3.18994
4119205|F|0--39:G>A	5		58.5145	228	-2.33915	3.17787
3076618	7		36.8709	228	-2.33657	3.17354
5850043|F|0--41:T>C	1		43.4097	228	-2.32768	3.15862
5856769	1		41.3861	228	-2.3182	3.14273
5860011|F|0--25:A>C	1		43.4097	228	-2.31561	3.13838
5853310|F|0--22:G>C	1		51.8352	228	-2.31459	3.13668
5811166|F|0--8:C>T	5		36.0783	228	-2.30682	3.12366
5859159	7		39.2323	228	-2.29884	3.11028
5851931	9		1.08696	228	-2.27706	3.07385
5857928	3		66.1468	228	-2.27096	3.06365
5854976|F|0--63:C>A	3		65.1367	228	-2.22033	2.97916
5834436	3		65.8101	228	-2.21047	2.96275
5860338	3		63.4532	228	-2.19815	2.94224
3085563|F|0--20:T>A	14		68.1904	228	-2.19127	2.93079
5829839	1		52.1719	228	-2.19002	2.92871
5859794	7		37.5443	228	-2.18314	2.91728
5863368	5		38.8052	228	-2.17275	2.90002
3105494	9		1.08696	228	-2.1699	2.89529
3083731	9		1.08696	228	-2.13133	2.83133
5844101	3		63.4532	228	-2.12368	2.81866
5155289	9		1.08696	228	-2.10606	2.78952
5857571	1		51.8352	228	-2.10403	2.78616
5842321	1		49.4749	228	-2.077	2.74152
5861844	14		62.4185	228	-2.05623	2.70728
5847585	6		76.7139	228	-2.05603	2.70696
14772969	1		48.1281	228	-2.05482	2.70497
5857007|F|0--9:G>T	1		53.8554	228	-2.03879	2.67857
3098128	9		1.08696	228	-2.03208	2.66755
5850596	3		63.4532	228	-2.01873	2.64559
5843736	1		42.1587	228	-2.00966	2.6307
5850790	6		78.0618	228	-2.00338	2.62039
5848122	7		37.5443	228	-1.99493	2.60654
5843630	7		36.8709	228	-1.9926	2.60272
5857700	6		80.082	228	-1.99148	2.60088
5843024	1		49.8116	228	-1.98009	2.58221
5843359	1		51.8352	228	-1.96664	2.5602
4165820	14		62.4185	228	-1.95085	2.53438
5834957	1		49.4749	228	-1.94975	2.53258
5839360	7		77.4165	228	-1.94228	2.52037
14787768	17		25.3569	228	-1.93839	2.51402
5591594|F|0--7:G>A	5		38.8052	228	-1.93482	2.5082
3092729|F|0--5:T>C	15		49.2245	228	-1.92345	2.48965
5154293	9		0	228	-1.92009	2.48417
5854276|F|0--45:T>C	5		58.5145	228	-1.9184	2.48141
5836934	3		63.7911	228	-1.9113	2.46984
5838997	6		77.0517	228	-1.91105	2.46944
5843155	1		49.8116	228	-1.90901	2.46611
5854441	1		49.8116	228	-1.90236	2.45529
5862751|F|0--52:G>A	3		64.1266	228	-1.89522	2.44367
5861726	1		51.1584	228	-1.89174	2.43801
5849881	6		77.351	228	-1.89162	2.43781
5844513	1		57.761	228	-1.8905	2.43598
5857044	7		37.5443	228	-1.87517	2.41107
5863854	5		58.5145	228	-1.86277	2.39094
5832167	1		51.8352	228	-1.85928	2.38529
5844502	1		52.1719	228	-1.85256	2.37438
5840186	1		50.1483	228	-1.83963	2.35342
5848134	7		38.5544	228	-1.83904	2.35247
5852010|F|0--22:A>G	5		36.4563	228	-1.83586	2.34733
5830300	1		50.1483	228	-1.82676	2.33261
5838504	5		88.9697	228	-1.816	2.3152
5858823	1		40.7127	228	-1.81556	2.31449
3157901	15		49.2245	228	-1.80816	2.30254
5837748	1		43.4097	228	-1.80004	2.28943
5861447	3		63.4532	228	-1.78977	2.27287
5849471|F|0--58:C>T	1		47.118	228	-1.782	2.26033
3092644|F|0--42:T>G	15		82.3786	228	-1.78189	2.26016
5849482|F|0--63:G>T	7		73.6853	228	-1.78003	2.25716
5858702|F|0--8:T>C	8		15.8922	228	-1.77559	2.25001
5052656|F|0--27:A>G	17		16.1685	228	-1.7722	2.24455
5841828	3		65.8101	228	-1.77142	2.24329
3104675|F|0--20:T>C	15		49.2245	228	-1.77085	2.24237
5850789	6		77.7251	228	-1.7615	2.22733
4121634|F|0--30:C>T	5		58.5145	228	-1.75653	2.21934
5049740	3		63.4532	228	-1.75497	2.21684
4168737	14		64.529	228	-1.75014	2.20907
5850225	7		25.7427	228	-1.74928	2.2077
5842758	14		54.9445	228	-1.74652	2.20326
5834628	1		53.8554	228	-1.74562	2.20182
5852819	1		41.8186	228	-1.74481	2.20051
5836628	7		12.5622	228	-1.74419	2.19951
5833948	1		43.4097	228	-1.7382	2.18991
3124955|F|0--61:C>T	14		66.5013	228	-1.72548	2.16951
5860287|F|0--20:T>A	3		63.4532	228	-1.72515	2.16897
3161669	17		16.3368	228	-1.72249	2.1647
3210536	17		16.3368	228	-1.72189	2.16375
5860301|F|0--44:A>C	7		12.2232	228	-1.71982	2.16043
5853383|F|0--13:A>C	1		58.6027	228	-1.71954	2.15999
4111066	15		49.2245	228	-1.71676	2.15553
5846481	1		59.6174	228	-1.70892	2.14297
14779358|F|0--34:A>C	7		15.9269	228	-1.70797	2.14145
5839756	7		38.8922	228	-1.7041	2.13527
5852710	8		51.3616	228	-1.69449	2.1199
5846400	8		13.8583	228	-1.69392	2.11899
5832507	1		51.8352	228	-1.68954	2.112
5053887|F|0--8:G>A	17		16.5052	228	-1.68511	2.10492
14783069	17		1.74194	228	-1.68328	2.10199
5831506	2		131.492	228	-1.67913	2.09536
4166319	14		62.7598	228	-1.67264	2.08502
5838980	6		78.3985	228	-1.66927	2.07965
5838374	8		17.239	228	-1.66785	2.07738
4119696|F|0--56:A>C	5		58.5145	228	-1.66307	2.06976
5155500	9		1.08696	228	-1.66191	2.06791
3074673|F|0--7:C>G	17		16.5052	228	-1.65534	2.05745
5844327	5		31.3599	228	-1.65368	2.0548
5839056	6		77.0517	228	-1.65071	2.05008
5834696	6		78.0618	228	-1.64959	2.0483
5851722	7		25.7427	228	-1.64783	2.0455
5847436	3		30.7488	228	-1.62999	2.01715
5861509	3		65.8101	228	-1.62994	2.01706
3157901|F|0--21:A>G	15		49.2245	228	-1.62867	2.01505
5842787	1		43.4097	228	-1.62822	2.01433
5830648	3		65.8101	228	-1.61961	2.00067
3107471	17		16.2443	228	-1.61726	1.99694
5845256	10		19.2968	228	-1.61671	1.99607
3074519|F|0--59:C>T	11		0.673401	228	-1.61502	1.99338
5154020	9		1.08696	228	-1.61286	1.98996
5845868	1		40.4534	228	-1.60926	1.98427
5841038	6		79.0719	228	-1.60868	1.98334
4120189|F|0--45:G>A	5		58.5145	228	-1.60556	1.9784
5858587|F|0--25:G>C	7		75.3826	228	-1.6021	1.97292
3160930	9		85.7728	228	-1.59911	1.96818
5839003	6		78.3985	228	-1.59359	1.95944
3079476	10		77.6844	228	-1.59281	1.95822
5854031|F|0--36:G>A	7		74.0358	228	-1.59267	1.958
5861509|F|0--37:T>A	3		65.8101	228	-1.58936	1.95276
5862643|F|0--41:C>A	6		34.2484	228	-1.58782	1.95032
5852220	5		58.5145	228	-1.57994	1.93787
5156750	10		33.8973	228	-1.57188	1.92516
5832588	7		20.6475	228	-1.56857	1.91992
5858048	3		31.0855	228	-1.56815	1.91926
5854897	7		33.1637	228	-1.56487	1.91409
5834278	7		71.3284	228	-1.56408	1.91284
5845153	1		57.761	228	-1.56258	1.91048
5861853	6		78.3985	228	-1.55729	1.90214
4120349	5		37.7848	228	-1.5563	1.90058
3106235	9		7.27252	228	-1.55273	1.89496
5842147	1		58.9395	228	-1.54698	1.88591
5855874	8		27.7755	228	-1.54436	1.88177
4107273	14		60.4053	228	-1.54418	1.8815
5851503	5		59.1879	228	-1.53503	1.86711
5861562|F|0--59:C>A	1		35.983	228	-1.53263	1.86334
4337289|F|0--6:C>A	17		24.2767	228	-1.52494	1.85126
5863950|F|0--10:A>G	1		57.5926	228	-1.52369	1.8493
14781161	6		77.0517	228	-1.52132	1.84558
4167014	17		16.3368	228	-1.52001	1.84351
5858972	6		73.9462	228	-1.51849	1.84113
3092107	9		84.4157	228	-1.51684	1.83854
5864577	1		59.2784	228	-1.51406	1.83418
5865504	6		79.0719	228	-1.512	1.83095
5852342	6		97.2995	228	-1.51135	1.82994
5864769	17		16.5052	228	-1.51047	1.82857
5859627|F|0--6:C>G	6		87.1814	228	-1.50857	1.82558
5851782	8		16.9023	228	-1.50518	1.82028
5855756	1		42.3996	228	-1.50084	1.81347
3078330	17		16.3368	228	-1.49798	1.80899
5861852	6		78.0618	228	-1.49736	1.80803
3194439|F|0--10:C>A	17		20.2089	228	-1.49323	1.80156
3079049	15		47.541	228	-1.49208	1.79977
5836925	6		106.08	228	-1.48893	1.79483
5836525	7		13.9067	228	-1.48583	1.78999
5843774	4		47.3426	228	-1.48513	1.7889
5866114|F|0--33:C>T	2		82.3119	228	-1.48495	1.78862
5857897	1		38.6857	228	-1.48331	1.78605
3175000|F|0--43:C>T	15		58.9979	228	-1.48056	1.78177
5846403	1		57.761	228	-1.47855	1.77863
3214175	15		68.486	228	-1.47464	1.77251
5839509	1		55.5389	228	-1.47345	1.77066
5862312|F|0--20:T>A	7		18.964	228	-1.47171	1.76795
14787792	10		33.0533	228	-1.46764	1.7616
5844538	2		131.492	228	-1.4643	1.75638
5858164|F|0--28:A>C	1		58.6027	228	-1.46411	1.75609
5830963	7		16.2636	228	-1.46348	1.75512
3079661	15		58.9979	228	-1.46224	1.75318
5591554	5		59.1879	228	-1.45886	1.74791
5856699|F|0--11:C>A	1		59.2762	228	-1.45849	1.74733
4111495	9		79.6974	228	-1.45779	1.74625
5844374	5		38.8052	228	-1.45506	1.742
5833417	4		46.6692	228	-1.45464	1.74135
5830048	2		10.4696	228	-1.45363	1.73978
3078882|F|0--48:A>C	7		15.9269	228	-1.45344	1.73948
5834078	7		19.3007	228	-1.44828	1.73144
5832512	7		73.6956	228	-1.44417	1.72505
5838211	8		17.239	228	-1.44367	1.72428
5831285	1		43.4097	228	-1.44322	1.72357
5845562	7		88.5367	228	-1.43686	1.71368
5843866	14		45.4803	228	-1.43466	1.71027
5861464|F|0--53:T>C	2		21.2497	228	-1.4343	1.70971
3143069	17		16.2443	228	-1.43303	1.70775
5860663	6		79.4086	228	-1.43193	1.70603
5850054	7		74.0358	228	-1.43063	1.70401
5863304|F|0--67:A>C	7		77.7532	228	-1.43046	1.70376
5863739|F|0--23:T>C	1		63.3166	228	-1.42963	1.70247
5844947	5		43.2307	228	-1.42878	1.70115
3146792	1		41.3861	228	-1.42816	1.70018
5853624	15		58.9979	228	-1.42632	1.69733
5847521	7		77.4165	228	-1.42613	1.69704
5835829	7		35.5241	228	-1.42565	1.69628
5121047	17		16.2443	228	-1.42154	1.68991
5842255	1		49.8116	228	-1.42127	1.68949
5858157	1		39.0859	228	-1.42113	1.68927
5842620	7		16.2636	228	-1.42062	1.68849
5832505	7		2.11304	228	-1.42058	1.68842
5864030|F|0--28:G>C	1		18.4346	228	-1.41603	1.68137
5863131|F|0--43:G>A	7		5.15246	228	-1.4141	1.67839
5855239	6		78.0618	228	-1.41144	1.67427
14770083	1		46.7801	228	-1.41115	1.67381
4114054	9		84.7536	228	-1.40783	1.66868
3074673	17		16.3368	228	-1.40461	1.66369
5852847|F|0--8:G>C	1		20.4548	228	-1.40365	1.6622
5845840	7		20.3108	228	-1.39884	1.65476
5859071	7		35.5241	228	-1.39435	1.64783
5852517|F|0--28:G>A	3		63.7899	228	-1.38628	1.63537
5859053	8		12.5069	228	-1.38353	1.63112
5831885	1		52.1719	228	-1.3834	1.63092
5053883|F|0--57:A>T	15		68.486	228	-1.37898	1.62411
5837530	3		94.4388	228	-1.37809	1.62273
5847213	8		13.8583	228	-1.3753	1.61843
5843395	1		42.403	228	-1.37077	1.61145
5847212	1		51.8352	228	-1.37044	1.61095
5856033	1		25.5179	228	-1.36898	1.6087
14774685	7		38.5544	228	-1.36778	1.60685
5839590	1		41.3861	228	-1.36633	1.60462
5834218	6		73.2705	228	-1.36081	1.59612
5858460|F|0--12:A>T	5		59.1879	228	-1.35957	1.59421
5848016	6		78.0618	228	-1.35229	1.58302
5854653|F|0--20:A>C	1		64.6702	228	-1.35049	1.58027
5859794|F|0--63:C>T	7		37.5443	228	-1.34959	1.57888
5838336	8		17.239	228	-1.34932	1.57847
5844150	4		44.9754	228	-1.34891	1.57784
5843473	7		75.3826	228	-1.34839	1.57703
19818947	5		64.6026	228	-1.34538	1.57241
5835618	6		35.5986	228	-1.34461	1.57124
5834808	1		58.9395	228	-1.33732	1.56005
5859151	6		77.0517	228	-1.33724	1.55993
5155433|F|0--54:G>A	17		24.2767	228	-1.33701	1.55958
4112554	2		49.2437	228	-1.33521	1.55682
5853552|F|0--36:C>G	7		18.964	228	-1.32926	1.5477
5844803	15		68.486	228	-1.32433	1.54015
5861447|F|0--16:C>T	3		63.4532	228	-1.32354	1.53894
5837547	3		94.7755	228	-1.32214	1.53681
5863690	5		36.4196	228	-1.31796	1.53041
5838515	9		84.7536	228	-1.31518	1.52616
5841834	6		88.8649	228	-1.31452	1.52515
5029388	10		44.7373	228	-1.3132	1.52314
5834048	3		66.1468	228	-1.31118	1.52006
5847128	10		6.65526	228	-1.31049	1.51899
5834851	12		14.2781	228	-1.30923	1.51708
5845479	8		27.4388	228	-1.30336	1.50812
3094006	15		58.9979	228	-1.30165	1.50551
5834792	1		36.6586	228	-1.29988	1.5028
5837858	8		16.9023	228	-1.29983	1.50273
4335604	9		84.7536	228	-1.29837	1.50051
3074489	15		47.541	228	-1.29805	1.50001
5859731|F|0--12:G>A	5		59.5246	228	-1.2977	1.49948
5858817|F|0--18:C>G	3		63.7899	228	-1.29602	1.49692
4121648|F|0--8:C>G	5		23.9377	228	-1.29557	1.49623
3074801|F|0--12:A>C	11		0	228	-1.28967	1.48726
5859149	7		77.7532	228	-1.28835	1.48525
5848107	7		38.8922	228	-1.28743	1.48383
3115203	9		84.4157	228	-1.28336	1.47765
3092757	7		11.8865	228	-1.28105	1.47414
5856347	7		34.8507	228	-1.28015	1.47277
3147775	10		78.0222	228	-1.27804	1.46957
5858388|F|0--10:G>A	7		20.6475	228	-1.27786	1.46928
5837669	1		39.0235	228	-1.27664	1.46743
5846531	3		94.4388	228	-1.27281	1.46161
4331425|F|0--57:C>T	17		24.6134	228	-1.27193	1.46028
5855789	8		27.1021	228	-1.26892	1.4557
5859938|F|0--52:A>G	7		74.7092	228	-1.26488	1.44958
5853476	8		16.9023	228	-1.26248	1.44594
5853022	7		74.0358	228	-1.26001	1.4422
5847589	1		48.8015	228	-1.25667	1.43713
3169259	9		64.183	228	-1.25621	1.43644
5155433	17		24.2767	228	-1.25536	1.43514
5849931	1		49.8116	228	-1.25418	1.43337
5853553	7		19.3007	228	-1.25294	1.43148
5843765	6		78.0618	228	-1.25263	1.43101
5856699	1		58.9395	228	-1.25041	1.42766
4121750	5		38.8052	228	-1.24869	1.42506
5861597	6		73.2705	228	-1.24485	1.41925
5849577|F|0--30:T>C	1		18.0979	228	-1.24301	1.41647
14774746	16		27.2425	228	-1.24263	1.41588
5861670	7		81.7936	228	-1.24022	1.41224
5858403	1		57.761	228	-1.23734	1.40789
5845666	7		29.4566	228	-1.23585	1.40564
5806027|F|0--15:A>C	5		31.0278	228	-1.23566	1.40536
5836981	3		62.1064	228	-1.23283	1.40109
3205756	10		33.0533	228	-1.23248	1.40055
5864624	8		27.4388	228	-1.22988	1.39663
5836426	1		31.6059	228	-1.22907	1.39542
5856129	14		40.7172	228	-1.22796	1.39375
5835706	1		34.2995	228	-1.22691	1.39216
3161880	15		12.5267	228	-1.22472	1.38886
5845275	8		27.4388	228	-1.22129	1.38369
14790888|F|0--7:T>C	7		74.7092	228	-1.22083	1.38299
3174151	10		78.0222	228	-1.21977	1.38139
5855754	7		2.11304	228	-1.21774	1.37835
5154407	15		58.9979	228	-1.21706	1.37731
5862608|F|0--16:T>C	1		48.8015	228	-1.21674	1.37683
5155272	17		16.5832	228	-1.21495	1.37415
5831278	6		74.6299	228	-1.21169	1.36924
5856947|F|0--7:T>C	5		7.40741	228	-1.21012	1.36687
5156519	17		16.3368	228	-1.20935	1.36572
5838475	5		39.1419	228	-1.20924	1.36555
5852943|F|0--47:C>T	6		123.288	228	-1.20883	1.36494
5835284	3		93.4287	228	-1.20803	1.36374
5837543	2		82.9658	228	-1.20446	1.35838
5846412	1		45.4299	228	-1.20445	1.35836
5831258	5		5.55556	228	-1.20321	1.3565
5839763	5		33.0733	228	-1.20031	1.35215
3075644	15		58.9979	228	-1.20029	1.35211
5031328	17		16.2443	228	-1.20002	1.3517
5846706	15		81.0238	228	-1.19714	1.34738
5842214	17		1.06397	228	-1.19444	1.34334
5855192|F|0--22:T>G	3		53.6775	228	-1.19298	1.34114
5838788	6		79.4086	228	-1.18899	1.33516
5863202	2		101.158	228	-1.18843	1.33433
5837043	2		82.3119	228	-1.18506	1.32928
5847552	5		40.1647	228	-1.18308	1.32632
5839567	6		74.2875	228	-1.18273	1.32579
5859723	1		34.2995	228	-1.18075	1.32283
5847273	8		16.2289	228	-1.17971	1.32128
5858627	2		131.155	228	-1.17953	1.32101
5865907	7		80.1101	228	-1.17847	1.31943
14756205	14		49.5573	228	-1.17637	1.31627
5842235	3		86.0167	228	-1.17533	1.31472
4120892	17		0.727273	228	-1.16926	1.30566
5858533	17		16.5052	228	-1.16807	1.30388
5834466	2		12.1531	228	-1.1649	1.29915
4107030	13		17.0197	228	-1.16408	1.29792
5835979	12		32.5297	228	-1.16319	1.2966
3076133|F|0--39:C>A	15		69.1594	228	-1.16304	1.29638
5857851|F|0--10:G>A	1		29.5857	228	-1.15903	1.29039
5846089	7		35.5241	228	-1.15824	1.28923
4331217	15		81.0238	228	-1.15722	1.2877
5859239|F|0--24:G>A	2		131.155	228	-1.15561	1.28531
5847214	5		39.1419	228	-1.15359	1.28229
5864311	6		35.5986	228	-1.15311	1.28158
5859677|F|0--25:T>A	11		1.0101	228	-1.14981	1.27667
5858069	5		42.5528	228	-1.14972	1.27653
5842711	8		5.39972	228	-1.14848	1.27468
3161407	10		78.0222	228	-1.14388	1.26784
5860850|F|0--59:A>T	7		18.6273	228	-1.14374	1.26763
5859142	7		77.4165	228	-1.14304	1.2666
4108708|F|0--40:G>A	11		23.792	228	-1.14105	1.26364
5846946	1		60.2863	228	-1.14025	1.26245
5591111|F|0--23:A>G	5		24.9478	228	-1.14008	1.26219
5831588	1		38.6857	228	-1.1397	1.26164
5157395	15		58.9979	228	-1.13655	1.25696
5836450	7		80.1101	228	-1.13613	1.25633
5833187	3		63.7899	228	-1.13475	1.25428
5839806	1		18.0979	228	-1.13464	1.25413
5846477	1		22.8117	228	-1.13455	1.25399
5858150|F|0--15:A>T	3		53.6775	228	-1.13433	1.25367
5837060	8		25.4141	228	-1.13336	1.25223
4113804	16		3.46154	228	-1.13222	1.25054
5155862	17		3.7793	228	-1.13167	1.24972
19818898	5		60.5427	228	-1.13092	1.2486
5838315	3		53.6775	228	-1.12707	1.2429
5846000	5		91.3425	228	-1.12607	1.24141
5860565|F|0--5:T>C	2		82.9658	228	-1.12227	1.2358
5847255	8		13.5205	228	-1.12165	1.23488
3163725	9		84.7536	228	-1.12074	1.23353
4332394	14		49.5573	228	-1.12053	1.23321
5845231	6		35.3707	228	-1.11931	1.23141
5837979	2		49.9217	228	-1.11896	1.2309
5865139	1		21.1282	228	-1.11803	1.22952
5849511	7		18.2906	228	-1.11695	1.22793
5854659	6		93.9245	228	-1.11661	1.22742
5830289	7		80.1101	228	-1.11655	1.22734
5865200	5		115.025	228	-1.11496	1.22498
5154578	17		2.08092	228	-1.11431	1.22402
5849578	1		18.0979	228	-1.11224	1.22095
5845586	1		36.6586	228	-1.11199	1.22059
3085714	12		36.5793	228	-1.10982	1.21738
3090482	17		2.70045	228	-1.10943	1.21681
5859970	7		72.3385	228	-1.10823	1.21504
5858388	7		20.6475	228	-1.10788	1.21452
5846964	10		78.0222	228	-1.10749	1.21394
5835130	7		13.9067	228	-1.107	1.21323
5838901	7		73.0119	228	-1.10687	1.21302
3085152|F|0--58:T>A	10		6.96519	228	-1.10627	1.21214
5857779	10		35.2579	228	-1.10524	1.21062
5842045	4		48.6848	228	-1.10499	1.21025
5838541	7		78.7633	228	-1.10384	1.20856
5863283|F|0--13:C>A	1		30.5958	228	-1.10261	1.20674
5835913	10		11.5458	228	-1.10067	1.20388
5843607	1		15.7285	228	-1.10014	1.2031
5845750	1		41.7239	228	-1.09866	1.20092
5843695	2		99.1381	228	-1.0985	1.20069
5856482	7		78.7633	228	-1.09841	1.20055
5857993|F|0--21:G>A	1		19.7814	228	-1.09749	1.1992
3110969	10		0	228	-1.09237	1.19166
19818787	3		31.0855	228	-1.09136	1.19016
5847141	8		26.7654	228	-1.09002	1.1882
5857207	7		72.3385	228	-1.08997	1.18812
5863442	2		90.3839	228	-1.08884	1.18646
5842468	7		74.0358	228	-1.08805	1.18531
5849724	5		38.8052	228	-1.08797	1.18518
5865919|F|0--11:C>A	2		78.9236	228	-1.08778	1.1849
5855887	5		24.9478	228	-1.08732	1.18422
5856839	7		34.1761	228	-1.08559	1.18168
5831198	1		39.7708	228	-1.08465	1.18031
5153575	17		0.727273	228	-1.08362	1.17878
5835798	3		79.2782	228	-1.08314	1.17809
5832613	10		25.717	228	-1.07987	1.17328
5850829	8		11.4968	228	-1.07703	1.16911
5837286	7		25.7427	228	-1.07576	1.16725
5845793	5		58.5145	228	-1.07508	1.16625
3125336	14		44.7988	228	-1.07372	1.16426
5857160|F|0--23:G>A	1		18.0979	228	-1.07062	1.15972
4114593	9		38.8997	228	-1.07035	1.15932
5835860	6		106.417	228	-1.06833	1.15636
5855462|F|0--54:T>C	7		70.3183	228	-1.06792	1.15576
5844077	6		117.22	228	-1.06778	1.15555
19818992|F|0--17:A>G	9		80.0341	228	-1.06678	1.15409
5852177	2		109.239	228	-1.06476	1.15114
5844285	1		103.837	228	-1.0643	1.15046
5831072	5		98.4833	228	-1.06245	1.14775
3092881	7		27.4307	228	-1.05929	1.14312
5843889	5		36.7517	228	-1.05917	1.14296
5855906	8		27.4388	228	-1.0588	1.14241
3076737|F|0--42:T>C	7		15.9269	228	-1.05846	1.14192
4121674	5		1.74269	228	-1.05671	1.13936
5120941	10		35.5785	228	-1.05604	1.13838
5858482|F|0--45:A>G	2		82.6273	228	-1.05602	1.13835
5859240	2		131.155	228	-1.05295	1.13387
5853469	8		34.5141	228	-1.0525	1.13321
4120174	5		24.9478	228	-1.04997	1.12952
3090957	16		33.6477	228	-1.04968	1.12909
5855992	8		28.1122	228	-1.04945	1.12876
5856801	7		90.9154	228	-1.0484	1.12723
5854506	6		124.972	228	-1.04782	1.12637
5862331	3		32.0956	228	-1.04772	1.12623
4121019	10		52.9186	228	-1.04663	1.12465
4108506	14		49.5573	228	-1.0465	1.12445
19818953	3		80.6295	228	-1.04401	1.12083
5845676	1		40.4534	228	-1.04364	1.12029
5839537	6		77.7251	228	-1.043	1.11935
5863132	7		5.15246	228	-1.04291	1.11922
5853030	1		76.8434	228	-1.04278	1.11903
3135271	14		48.8816	228	-1.04058	1.11583
3081909	10		10.5149	228	-1.03951	1.11427
5811249	5		24.9478	228	-1.03841	1.11267
5861858	4		17.9652	228	-1.03743	1.11125
5845555	7		35.5241	228	-1.03616	1.10939
3132710	14		52.9243	228	-1.03395	1.10618
5835990	2		102.842	228	-1.03336	1.10533
5838955	6		106.417	228	-1.03293	1.1047
5835784	5		99.8438	228	-1.0321	1.10349
5847127	1		51.4985	228	-1.03135	1.10239
4333422	9		80.0341	228	-1.03005	1.1005
5843492	7		79.7734	228	-1.02695	1.096
4120346	5		64.6026	228	-1.02462	1.09262
14778601	1		44.7565	228	-1.02291	1.09015
5862676	8		26.4287	228	-1.02269	1.08983
5844661	6		34.2484	228	-1.02261	1.08972
4706050	10		25.717	228	-1.0225	1.08955
3090630|F|0--14:T>C	15		83.7254	228	-1.02216	1.08905
5854890	6		72.9338	228	-1.02188	1.08865
5842742	1		102.49	228	-1.02174	1.08845
5839230	3		95.1133	228	-1.02173	1.08843
5864325|F|0--54:G>A	11		4.73318	228	-1.02078	1.08705
5841600	7		15.9269	228	-1.02072	1.08696
5848965	9		73.2967	228	-1.02013	1.08612
5843864	7		74.0358	228	-1.01931	1.08492
5848011	1		51.8352	228	-1.01897	1.08443
14778798	8		30.9742	228	-1.01837	1.08357
5839426	3		93.4287	228	-1.01768	1.08255
5843785	7		20.6475	228	-1.01446	1.0779
5832009	1		34.6362	228	-1.01383	1.07699
5853933	6		33.2349	228	-1.01119	1.07316
3104877	15		58.9979	228	-1.01111	1.07304
5847103	2		49.2437	228	-1.01074	1.07252
5846174	1		38.401	228	-1.00964	1.07091
5862959	4		33.5163	228	-1.00835	1.06906
5853701|F|0--58:G>C	1		63.3166	228	-1.00833	1.06903
5861505|F|0--39:C>G	5		65.2783	228	-1.00752	1.06785
5841944	5		47.2964	228	-1.00644	1.06629
5848886	7		77.4165	228	-1.00615	1.06588
5838954	1		48.8015	228	-1.00602	1.06568
5830187	10		35.5785	228	-1.00496	1.06416
5851870	4		125.08	228	-1.0049	1.06407
5846552	2		20.913	228	-1.00435	1.06328
5859154	1		45.7666	228	-1.00305	1.06139
17422438|F|0--15:A>G	10		51.5638	228	-1.00084	1.05821
3151015	17		2.75889	228	-0.998261	1.05448
5832581	7		2.11304	228	-0.998244	1.05446
5153063	15		81.0238	228	-0.996455	1.05188
3134815	10		41.3646	228	-0.996406	1.05181
3114794	15		57.6568	228	-0.994485	1.04904
5861939	2		11.8164	228	-0.993085	1.04702
5859305	7		42.9589	228	-0.99142	1.04462
5849960	5		16.1616	228	-0.990909	1.04388
3100514	17		0.727273	228	-0.990819	1.04376
5848234	7		5.82586	228	-0.990801	1.04373
5837292	15		61.3674	228	-0.989652	1.04208
5839420	1		51.4985	228	-0.989586	1.04198
14792829	2		82.6273	228	-0.989343	1.04163
5846026	2		105.872	228	-0.98911	1.0413
5846158	7		20.3108	228	-0.987252	1.03862
3103014	11		13.1507	228	-0.985022	1.03541
5850529	7		7.17266	228	-0.983916	1.03382
5848060	6		80.7577	228	-0.983663	1.03346
4706108	16		33.6477	228	-0.983486	1.0332
5855376	2		71.5082	228	-0.983393	1.03307
5846949	7		72.6752	228	-0.983327	1.03298
5855994	5		91.0035	228	-0.98278	1.03219
5862210|F|0--23:T>G	5		23.9377	228	-0.982377	1.03161
5842574	6		83.4547	228	-0.982081	1.03118
5857576	10		50.8904	228	-0.981368	1.03016
5835369	8		27.4388	228	-0.980959	1.02957
5851661|F|0--12:A>G	1		57.9293	228	-0.980733	1.02925
5835801	7		70.3183	228	-0.97942	1.02736
5842430	5		69.321	228	-0.978842	1.02653
4333422|F|0--34:G>A	9		79.6974	228	-0.976331	1.02293
4121699	5		5.55556	228	-0.976091	1.02258
3100676	10		34.5742	228	-0.974976	1.02098
5863570	5		59.8613	228	-0.974783	1.0207
5834661	4		45.6534	228	-0.974117	1.01975
5851970|F|0--18:G>C	7		3.80566	228	-0.973931	1.01948
5843618	6		35.2619	228	-0.97368	1.01912
5837657	3		94.4388	228	-0.97252	1.01746
5863297|F|0--65:C>A	7		68.967	228	-0.971527	1.01603
5846607	1		22.8117	228	-0.971479	1.01596
5846560	3		94.7755	228	-0.970281	1.01425
5866205	10		51.9028	228	-0.970199	1.01413
14765456	3		31.0855	228	-0.969856	1.01364
5156968	10		43.027	228	-0.968284	1.01139
5858956	6		73.9462	228	-0.966842	1.00932
5839365	1		55.5389	228	-0.966782	1.00923
5838397	8		18.9294	228	-0.966267	1.0085
4111816	11		13.1507	228	-0.965784	1.00781
5150859	9		81.0442	228	-0.965169	1.00692
5846315	3		94.4388	228	-0.965038	1.00674
3110001|F|0--13:T>G	10		41.3646	228	-0.964078	1.00536
3106886	14		52.9243	228	-0.963273	1.00421
5841724	12		33.8673	228	-0.962634	1.0033
19818815	15		44.8657	228	-0.961624	1.00185
5852309|F|0--49:T>C	6		34.2484	228	-0.960896	1.00081
5155781|F|0--35:T>C	15		55.2851	228	-0.960281	0.999932
5840457	7		71.3284	228	-0.960135	0.999723
5846976	8		16.9023	228	-0.959375	0.998636
3075320	11		1.01124	228	-0.958553	0.997462
5851974|F|0--5:C>G	7		37.5443	228	-0.958352	0.997175
5857554	8		56.7488	228	-0.956551	0.994601
5858641|F|0--9:G>T	1		64.6702	228	-0.955812	0.993545
5838001	5		36.7609	228	-0.955071	0.992487
5862117|F|0--8:G>A	7		6.83596	228	-0.954488	0.991654
5846644	4		95.2913	228	-0.954148	0.991169
5836990	1		63.9945	228	-0.953497	0.99024
5846751	1		78.8692	228	-0.953272	0.989919
5863229|F|0--27:T>A	2		82.6273	228	-0.952454	0.988751
5843382	6		73.6083	228	-0.952149	0.988317
3090300	16		33.6477	228	-0.949927	0.985147
5842345	4		45.6477	228	-0.948809	0.983553
5852005|F|0--43:A>C	2		92.4041	228	-0.946665	0.980496
14756091	5		52.7503	228	-0.944471	0.977371
5834349	3		6.76094	228	-0.943764	0.976364
5846422	2		9.47914	228	-0.943027	0.975315
5846580	2		20.913	228	-0.941599	0.973282
5151177	17		0.727273	228	-0.941398	0.972996
5846671	8		13.5205	228	-0.940446	0.971641
5863909|F|0--12:G>A	1		22.8117	228	-0.93941	0.970168
5847113	8		13.5205	228	-0.938828	0.969339
5836695	5		58.8546	228	-0.938402	0.968733
14774694	5		53.0893	228	-0.938058	0.968245
4121115	8		41.5848	228	-0.937303	0.967172
5848064	2		82.6273	228	-0.93707	0.966841
5847283	5		24.9478	228	-0.93687	0.966556
5708234	16		36.0909	228	-0.936557	0.966111
3172218	15		5.55809	228	-0.935787	0.965016
5837011	6		106.08	228	-0.935538	0.964662
3166910	11		4.73318	228	-0.935251	0.964255
3074629	15		56.9709	228	-0.934616	0.963353
5863098	1		51.8352	228	-0.933805	0.9622
5860163|F|0--21:A>C	1		22.475	228	-0.931012	0.958234
3127067	10		77.6844	228	-0.93023	0.957125
5864219|F|0--20:A>G	7		77.4165	228	-0.930151	0.957013
5849850|F|0--11:C>T	6		106.08	228	-0.930034	0.956847
4118054	11		13.8264	228	-0.929232	0.955709
5847258	8		13.8583	228	-0.926424	0.951728
4117107	17		15.564	228	-0.925804	0.950848
5836799	3		36.4727	228	-0.925048	0.949776
14774744	7		40.2493	228	-0.924843	0.949486
3080087	10		42.3536	228	-0.924102	0.948437
14785920|F|0--37:G>A	7		86.8441	228	-0.923723	0.947899
5833170	1		18.4346	228	-0.923539	0.947639
5837073	1		16.4087	228	-0.923438	0.947496
5836937	1		68.7106	228	-0.923129	0.947057
5836874	6		95.2713	228	-0.922544	0.946229
5861978|F|0--8:C>A	5		115.698	228	-0.922404	0.946031
5838494	9		83.0644	228	-0.92185	0.945247
5858125|F|0--12:G>A	5		115.698	228	-0.920371	0.943152
5843849	17		3.7793	228	-0.918824	0.940964
5835442	8		27.4388	228	-0.917349	0.938877
5858133|F|0--5:G>A	2		99.1381	228	-0.916865	0.938193
5837402	6		106.08	228	-0.916447	0.937601
5856784|F|0--11:T>A	4		45.9844	228	-0.916036	0.937021
5842261	1		20.4548	228	-0.915948	0.936897
5151685	15		60.0114	228	-0.915095	0.93569
5860793	7		1.10294	228	-0.914254	0.934501
3079237	17		0.727273	228	-0.913572	0.933538
5855244	17		10.1079	228	-0.913409	0.933307
5846271	3		92.414	228	-0.912925	0.932624
5847813	1		54.5288	228	-0.912517	0.932048
5853974	1		39.0859	228	-0.91233	0.931783
5818921|F|0--19:T>A	9		74.3102	228	-0.912301	0.931742
5835429	5		91.0035	228	-0.91144	0.930527
5856403	3		33.1057	228	-0.911287	0.930311
5863448	7		34.8507	228	-0.911125	0.930082
5864925|F|0--6:G>A	7		4.14236	228	-0.907933	0.925577
5837272	2		101.158	228	-0.907279	0.924654
5852058	8		26.092	228	-0.907045	0.924324
5859814	8		17.9124	228	-0.906602	0.9237
5858914|F|0--38:G>A	7		33.1637	228	-0.906449	0.923484
5842484	8		26.4287	228	-0.906311	0.923289
5859309|F|0--27:C>A	3		64.1266	228	-0.90603	0.922892
5850702	4		25.424	228	-0.90521	0.921737
5862828	3		93.4287	228	-0.904619	0.920904
14756319|F|0--66:C>T	8		44.2807	228	-0.904618	0.920903
5851048|F|0--59:G>A	8		16.9023	228	-0.903234	0.918952
3086857	16		28.5927	228	-0.903088	0.918746
5851290|F|0--51:T>G	1		103.837	228	-0.900868	0.915619
5861972	15		60.0114	228	-0.898751	0.91264
5855920|F|0--5:C>T	6		16.3896	228	-0.898578	0.912396
3164207	5		7.40741	228	-0.898529	0.912327
5836899	5		115.698	228	-0.898267	0.911959
5849405	1		18.4346	228	-0.897851	0.911374
3074904|F|0--38:T>C	11		4.73318	228	-0.896625	0.909649
5837536	7		34.8507	228	-0.895654	0.908283
3078753	10		11.5458	228	-0.894893	0.907214
5838557	8		32.1549	228	-0.894343	0.906441
14783507	8		30.9742	228	-0.892598	0.903989
4119844|F|0--32:A>C	5		59.8613	228	-0.891613	0.902604
19818934	8		44.2807	228	-0.891613	0.902604
14773012	5		47.394	228	-0.891526	0.902482
5858042|F|0--39:A>G	7		81.7936	228	-0.890805	0.90147
5864024	1		64.1287	228	-0.88878	0.898627
5835649	5		89.6862	228	-0.888205	0.897821
5844786	6		36.272	228	-0.88757	0.89693
5857592|F|0--27:T>C	2		125.768	228	-0.885139	0.89352
5845739	9		12.4076	228	-0.884911	0.8932
4120570|F|0--39:G>C	5		53.0893	228	-0.883233	0.890849
5836250	8		6.07312	228	-0.883203	0.890807
5858969	2		133.535	228	-0.883041	0.89058
5847998	8		56.4121	228	-0.882943	0.890442
5850013	3		79.9561	228	-0.88234	0.889598
5863670|F|0--14:C>T	7		20.3108	228	-0.881954	0.889057
5858971	7		20.3108	228	-0.881789	0.888826
5842031	4		41.6039	228	-0.87968	0.885873
5846590	7		85.1606	228	-0.879463	0.885569
5859458|F|0--14:A>G	6		86.8447	228	-0.879007	0.884931
5855737|F|0--26:T>C	4		43.6241	228	-0.878966	0.884873
5846689	8		14.5328	228	-0.878247	0.883867
5855684|F|0--26:A>G	5		115.698	228	-0.875963	0.880673
5861639|F|0--42:G>A	5		115.698	228	-0.875963	0.880673
5858389	7		20.3108	228	-0.87534	0.879802
5853497|F|0--12:G>T	3		79.2782	228	-0.875249	0.879674
5864272|F|0--9:G>A	5		42.5528	228	-0.874586	0.878748
4117921	14		40.7172	228	-0.874314	0.878367
5860471|F|0--29:A>G	3		79.9561	228	-0.873719	0.877536
5831145	7		17.9528	228	-0.873646	0.877434
5859219|F|0--49:G>A	5		100.842	228	-0.872642	0.876031
5853181	6		109.11	228	-0.87263	0.876015
3107643	10		43.0481	228	-0.871497	0.874432
5854073	5		33.0733	228	-0.870196	0.872615
3079632|F|0--38:A>T	9		67.8935	228	-0.870036	0.872393
3093112	15		82.0408	228	-0.869711	0.871938
5834571	7		34.514	228	-0.869058	0.871027
5837673	5		7.40741	228	-0.868812	0.870683
14781346	3		31.0855	228	-0.867536	0.868904
5851359	7		1.77634	228	-0.867473	0.868816
5844823	6		21.4561	228	-0.86677	0.867836
5846755	5		31.0278	228	-0.866196	0.867034
5861551|F|0--27:C>G	5		100.506	228	-0.866008	0.866773
5865290|F|0--57:A>T	1		22.8117	228	-0.865912	0.866638
5842245	6		106.417	228	-0.865728	0.866382
5852500	1		18.4346	228	-0.865203	0.86565
5839449	5		91.0479	228	-0.864245	0.864315
19818918	8		6.07312	228	-0.863015	0.862601
5864294	15		58.9979	228	-0.862621	0.862052
5859005	7		80.1101	228	-0.862314	0.861625
14791404|F|0--49:T>C	8		50.6882	228	-0.861993	0.861178
4707311	17		2.70045	228	-0.860996	0.859789
5864540	1		64.4689	228	-0.860647	0.859303
5836822	7		80.1101	228	-0.860507	0.859109
5854280	1		4.27039	228	-0.860338	0.858874
5836055	7		20.3108	228	-0.85972	0.858013
3080275|F|0--54:T>G	10		50.5537	228	-0.859553	0.857781
5862630	8		12.5069	228	-0.857812	0.855359
14765694	6		35.5986	228	-0.857653	0.855137
5837568	7		6.49926	228	-0.85743	0.854827
5854369|F|0--62:G>A	3		60.4229	228	-0.856841	0.854008
5856682	6		80.082	228	-0.856733	0.853858
19819013	8		4.72632	228	-0.856698	0.853809
5850396|F|0--10:G>A	1		32.2793	228	-0.856559	0.853616
5847516	3		97.4691	228	-0.856372	0.853356
5845639	7		4.14236	228	-0.855993	0.852829
5857553	6		95.2713	228	-0.855688	0.852405
5865582	1		94.0276	228	-0.854777	0.851139
4110621	9		38.2126	228	-0.853009	0.848683
5861544	6		118.231	228	-0.851789	0.846989
5838445	5		39.4821	228	-0.850893	0.845745
5856073	8		58.438	228	-0.849676	0.844055
5859457	6		88.1903	228	-0.848861	0.842925
5833085	5		5.55556	228	-0.848344	0.842207
5865506	1		103.837	228	-0.847811	0.841469
5852173|F|0--9:C>G	3		30.7488	228	-0.847682	0.84129
5863606	5		8.08081	228	-0.84764	0.841231
5857017	5		38.8052	228	-0.846819	0.840093
5846883	8		16.9023	228	-0.846759	0.840009
5864602|F|0--35:T>G	6		93.2511	228	-0.846376	0.839479
5861194	5		57.5044	228	-0.845991	0.838946
5852679|F|0--20:G>A	8		16.7878	228	-0.845977	0.838926
5858824	1		40.7127	228	-0.845751	0.838613
5843215	10		44.7373	228	-0.84571	0.838556
5845457	1		34.2995	228	-0.845701	0.838544
19818795	1		45.7666	228	-0.84562	0.838431
5856692	5		57.5044	228	-0.845564	0.838354
5856375	1		51.8352	228	-0.845256	0.837927
5833590	5		64.6026	228	-0.845093	0.837701
5841044	6		79.0719	228	-0.843502	0.835497
5839017	7		26.4172	228	-0.843217	0.835102
5830930	5		115.698	228	-0.842988	0.834785
5841323	8		26.092	228	-0.842904	0.834669
5152505	10		0.760456	228	-0.840949	0.831962
5855887|F|0--62:A>G	5		24.9478	228	-0.840681	0.831592
5835315	8		6.07312	228	-0.839214	0.829562
5155781	15		55.2851	228	-0.839004	0.829272
5862185	12		35.9059	228	-0.837505	0.827199
5860464	10		49.6517	228	-0.837362	0.827002
3078227|F|0--20:A>T	9		84.7536	228	-0.836832	0.826268
3081348|F|0--51:A>G	9		84.7536	228	-0.836832	0.826268
4333952|F|0--25:C>T	9		84.7536	228	-0.836832	0.826268
5839424	1		50.485	228	-0.835887	0.824962
5836816	1		34.9763	228	-0.834952	0.823671
5857162|F|0--29:C>G	3		53.6775	228	-0.834789	0.823445
5857820	7		25.7427	228	-0.834433	0.822954
5858603	6		32.8971	228	-0.834096	0.822488
5835435	7		13.9067	228	-0.833712	0.821958
5851543	1		103.837	228	-0.833616	0.821826
3090529	14		53.8274	228	-0.832704	0.820566
5863365	2		10.4696	228	-0.832506	0.820293
5856402	3		31.4222	228	-0.832244	0.819931
5832957	5		111.321	228	-0.832024	0.819628
5856359	3		53.6775	228	-0.830918	0.818101
5833043	5		97.8053	228	-0.830382	0.817363
5863671	7		20.3108	228	-0.829799	0.816558
5846363	7		80.1101	228	-0.829782	0.816534
5834594	4		23.7279	228	-0.82951	0.816159
5844639	7		81.7936	228	-0.828998	0.815454
5853972|F|0--45:G>A	1		64.6702	228	-0.827531	0.813432
4166249	17		16.5052	228	-0.827118	0.812863
5847159	5		0.732605	228	-0.82704	0.812755
17421540	9		38.2126	228	-0.826943	0.812621
5030550	10		52.2418	228	-0.826491	0.811999
5850859	8		25.4141	228	-0.826148	0.811525
5853497	3		79.2782	228	-0.825358	0.810438
5864190	2		135.196	228	-0.82495	0.809877
5845619	11		33.6056	228	-0.824857	0.809749
14756229	3		128.202	228	-0.824439	0.809173
5831638|F|0--47:T>C	7		30.4701	228	-0.824333	0.809026
5834979	3		102.859	228	-0.824319	0.809007
5838809	3		31.4222	228	-0.823907	0.80844
5856212	2		82.6273	228	-0.823481	0.807854
5832434	3		97.4691	228	-0.821999	0.805814
4334402	9		49.0281	228	-0.821246	0.804778
5862139	5		38.4352	228	-0.82109	0.804565
14771087	2		81.619	228	-0.819788	0.802774
3079398	10		34.2317	228	-0.819676	0.802619
5846277	8		34.5141	228	-0.819151	0.801898
5856318	8		15.5533	228	-0.818712	0.801294
5847868	1		54.5288	228	-0.818559	0.801084
5151378	10		34.9143	228	-0.818013	0.800334
5835086	1		34.6362	228	-0.817916	0.800201
5844129	3		78.6048	228	-0.816445	0.79818
5866194|F|0--60:A>G	2		72.1816	228	-0.816305	0.797988
5844745	5		116.877	228	-0.815878	0.797402
5591850	5		57.5044	228	-0.815836	0.797344
5845147	5		36.0783	228	-0.8153	0.796609
5854859	8		17.239	228	-0.814649	0.795714
3173274	14		50.008	228	-0.813415	0.794022
5864030	1		18.4346	228	-0.813104	0.793594
3083242	15		35.9764	228	-0.812965	0.793403
3090573|F|0--9:T>A	13		35.0817	228	-0.812121	0.792245
5860017	4		52.3954	228	-0.811101	0.790848
5837741	6		121.599	228	-0.810959	0.790652
5845800	17		1.06397	228	-0.810954	0.790647
3116479	15		12.8704	228	-0.810488	0.790007
5852134|F|0--30:A>G	3		79.9561	228	-0.810414	0.789906
5833218	5		0.673401	228	-0.80947	0.788612
5856681	8		33.4994	228	-0.809273	0.788343
5847471	6		50.2761	228	-0.808469	0.787241
5121030	10		34.2317	228	-0.80753	0.785955
5860493|F|0--18:T>C	3		62.1064	228	-0.806277	0.78424
5847245	8		17.239	228	-0.804923	0.782386
5836614	15		35.6362	228	-0.804387	0.781653
5839373	7		72.6752	228	-0.803552	0.780511
5851536	1		30.5958	228	-0.803271	0.780127
4114496	9		31.8039	228	-0.802874	0.779584
14762987	1		45.7666	228	-0.802768	0.779439
5832819	5		25.9579	228	-0.802039	0.778443
5818921	9		74.3102	228	-0.801558	0.777785
4107352	14		49.5573	228	-0.800353	0.776139
3081797	10		39.9808	228	-0.800088	0.775776
5154451	15		56.2952	228	-0.799546	0.775036
5837645	8		35.5242	228	-0.798303	0.773339
5846492	5		26.968	228	-0.798126	0.773098
5850183|F|0--68:G>A	2		22.5965	228	-0.797507	0.772253
5832721	1		103.5	228	-0.797125	0.771731
5864272	5		39.8153	228	-0.796369	0.7707
5838247	3		53.6775	228	-0.796218	0.770493
5843584	5		38.8052	228	-0.79558	0.769624
5846743	5		41.1991	228	-0.795047	0.768897
3107789	16		32.2964	228	-0.79493	0.768737
5839868	7		5.82586	228	-0.79491	0.76871
5846435	7		19.3007	228	-0.794534	0.768198
4119205	5		58.5145	228	-0.794524	0.768183
19818894	8		0.675676	228	-0.794026	0.767505
3104560|F|0--21:C>T	11		31.2475	228	-0.793526	0.766823
14773977	6		106.417	228	-0.793481	0.766761
5864355	4		72.3443	228	-0.793108	0.766253
5854316	8		26.092	228	-0.793004	0.766111
5860164	1		22.475	228	-0.792174	0.764981
4119874	5		31.3657	228	-0.791853	0.764543
5865200|F|0--19:T>C	5		115.025	228	-0.791475	0.764028
5847264	5		0	228	-0.790845	0.763171
3150102	9		63.1718	228	-0.790009	0.762032
5847272	9		85.0926	228	-0.789628	0.761514
5842684	14		40.0438	228	-0.788309	0.759719
5850945|F|0--49:G>A	1		21.8016	228	-0.787958	0.759241
5845898	10		43.0481	228	-0.78762	0.758782
5843952	6		80.082	228	-0.78761	0.758767
5837258	8		36.5343	228	-0.786264	0.756938
5842623	4		5.81432	228	-0.785895	0.756435
5849956	6		116.207	228	-0.785873	0.756405
5831672	6		123.962	228	-0.785351	0.755696
5846959	4		70.654	228	-0.785121	0.755383
5860011	1		43.4097	228	-0.784513	0.754557
5846748	8		39.0034	228	-0.784059	0.75394
5847766	8		55.7387	228	-0.783512	0.753197
5832903	6		106.417	228	-0.783497	0.753177
5859859|F|0--52:A>C	6		36.942	228	-0.782943	0.752424
5857371	4		46.3314	228	-0.782343	0.75161
4119533	10		34.573	228	-0.782223	0.751447
5864868|F|0--11:T>G	6		34.5851	228	-0.78216	0.751361
5859765	5		7.40741	228	-0.782158	0.751359
5851235	2		82.6273	228	-0.782032	0.751187
3086622	16		31.2863	228	-0.781837	0.750923
4115234	16		32.2964	228	-0.781494	0.750457
4331275	10		48.1888	228	-0.781247	0.750122
14784905	4		45.3099	228	-0.781135	0.74997
5855140|F|0--62:C>T	8		43.605	228	-0.780517	0.749131
19818900	5		39.1086	228	-0.779579	0.747859
5865393	6		81.7712	228	-0.779553	0.747823
5835217	1		34.2995	228	-0.779545	0.747812
5860266	4		82.8094	228	-0.779513	0.747769
5835176	4		25.424	228	-0.779007	0.747082
5843557	1		103.5	228	-0.778729	0.746706
14769081	8		3.70008	228	-0.777435	0.744952
5832065	1		103.837	228	-0.776507	0.743693
5811560|F|0--41:A>G	5		26.968	228	-0.775362	0.742143
5855458|F|0--53:C>T	7		32.827	228	-0.774249	0.740635
5850281|F|0--55:A>G	7		33.1637	228	-0.774249	0.740635
5855828	10		34.5684	228	-0.772641	0.738458
5858155	8		11.4968	228	-0.771695	0.737179
5836759	6		118.57	228	-0.771197	0.736505
5833611	4		37.8934	228	-0.770996	0.736233
5856356	5		74.0678	228	-0.770641	0.735754
5858402	1		92.0074	228	-0.770278	0.735263
5864433	6		50.2761	228	-0.769352	0.734011
5863065|F|0--21:T>G	7		19.9741	228	-0.769289	0.733926
5149576|F|0--8:T>C	10		50.8904	228	-0.769276	0.733908
5857874	8		11.4968	228	-0.769191	0.733793
5862331|F|0--42:A>G	3		32.0956	228	-0.769127	0.733706
5834424	1		64.1287	228	-0.769021	0.733564
5854543|F|0--19:C>T	5		116.709	228	-0.768338	0.73264
5149954	16		27.5792	228	-0.767747	0.731842
5840291	8		44.9563	228	-0.767226	0.731138
4120394	5		38.8052	228	-0.766773	0.730526
5861895	4		70.8089	228	-0.766763	0.730513
5837371	7		74.8775	228	-0.76651	0.730171
5857992	1		19.7814	228	-0.766453	0.730094
5846460	8		12.5069	228	-0.765948	0.729413
4109843	16		11.1538	228	-0.764746	0.72779
4334690	10		50.8904	228	-0.764004	0.726789
5858310	5		68.6635	228	-0.763948	0.726713
5861917|F|0--5:A>T	8		3.71622	228	-0.763922	0.726679
5846406	2		82.3119	228	-0.763725	0.726413
5837149	3		65.1367	228	-0.763129	0.725609
5850717|F|0--36:A>T	7		20.6475	228	-0.762721	0.725059
5847597	6		71.5532	228	-0.762158	0.724299
4120046	5		55.7978	228	-0.761962	0.724036
3170348	9		38.2126	228	-0.76123	0.723049
5591295	5		59.1879	228	-0.760519	0.72209
5862984|F|0--7:A>G	1		103.837	228	-0.759797	0.721118
5845933	4		40.2571	228	-0.759291	0.720437
5843602	5		5.55556	228	-0.758149	0.718898
5842550	5		43.5709	228	-0.758076	0.718801
5832676	2		101.158	228	-0.757691	0.718283
5865417	2		72.1816	228	-0.756194	0.716268
5846705	5		47.0504	228	-0.75596	0.715954
5847577	5		26.968	228	-0.755818	0.715762
5838349	5		1.74269	228	-0.754544	0.714048
5848295	4		82.1337	228	-0.754365	0.713809
5843314	4		126.094	228	-0.753745	0.712975
5842705	1		43.4097	228	-0.753147	0.712171
5839956	8		66.8635	228	-0.753012	0.71199
5591757	5		23.9377	228	-0.752857	0.711782
5865919|F|0--22:G>A	2		78.9236	228	-0.751897	0.710492
5851362	7		90.5775	228	-0.751354	0.709762
4121149	5		34.4293	228	-0.751327	0.709727
5831167	8		4.72632	228	-0.750174	0.708179
5861303|F|0--35:T>C	1		24.5009	228	-0.750068	0.708037
5842778	10		52.9186	228	-0.750027	0.707981
5834422	5		111.321	228	-0.749805	0.707684
5836774	1		76.8434	228	-0.749794	0.707668
4113723	17		0.727273	228	-0.749065	0.70669
5830665	1		64.1287	228	-0.74856	0.706013
5834292	1		103.837	228	-0.747622	0.704754
3155039|F|0--51:G>C	17		9.77116	228	-0.747332	0.704366
5837840	8		16.9023	228	-0.746932	0.70383
3163252	5		8.08081	228	-0.746656	0.70346
5856700	1		59.2762	228	-0.745984	0.702559
3097324	11		13.4874	228	-0.745676	0.702146
5150859|F|0--35:G>C	9		81.0442	228	-0.745402	0.701779
5855448	3		98.4792	228	-0.74489	0.701093
5860556	1		103.837	228	-0.74398	0.699874
5856163|F|0--50:G>A	7		85.1606	228	-0.743548	0.699295
5849511|F|0--28:G>C	7		18.2906	228	-0.743537	0.699281
5835202	12		35.9059	228	-0.743518	0.699255
5843948	5		111.321	228	-0.743412	0.699114
5857396	2		10.4696	228	-0.742793	0.698286
5846758	5		41.8771	228	-0.742509	0.697905
5857103	8		32.8306	228	-0.742358	0.697702
4108389	13		18.0471	228	-0.741686	0.696803
5830021	7		25.7427	228	-0.741553	0.696626
3086185|F|0--47:A>G	3		46.4276	228	-0.741172	0.696116
5831375	6		35.9353	228	-0.741011	0.6959
5591585	5		46.2713	228	-0.740571	0.695312
5861683	3		62.1064	228	-0.74018	0.694789
5842344	8		50.6882	228	-0.740113	0.694699
5838286	1		51.8352	228	-0.73993	0.694456
5855148|F|0--17:A>G	6		97.2995	228	-0.739905	0.694422
5864848	3		31.0855	228	-0.739681	0.694122
5832853	1		4.27039	228	-0.739647	0.694076
5852289|F|0--26:T>C	15		87.776	228	-0.739505	0.693887
5834393	1		103.5	228	-0.739396	0.693741
5862295	2		82.6273	228	-0.739197	0.693475
5856037	1		28.9077	228	-0.737553	0.691278
5846305	5		115.698	228	-0.736832	0.690315
5864068	15		86.7659	228	-0.736694	0.690131
5851003	6		36.272	228	-0.736208	0.689482
5856620|F|0--9:G>A	5		61.2127	228	-0.735331	0.688311
3155503	9		4.24554	228	-0.735209	0.688148
5860163	1		22.1383	228	-0.735194	0.688128
5832183	6		71.891	228	-0.733501	0.685869
5852152|F|0--26:A>G	5		64.6026	228	-0.733462	0.685817
3161412	17		1.06397	228	-0.733285	0.685581
5860492	3		62.1064	228	-0.732064	0.683953
5831720	5		5.55556	228	-0.731896	0.68373
5858642	1		64.1287	228	-0.7309	0.682402
5830409	13		36.0952	228	-0.728939	0.67979
5817294	9		60.1414	228	-0.728488	0.679189
5833894	5		111.321	228	-0.728125	0.678706
5838484	6		81.7712	228	-0.728038	0.67859
5836085	6		80.082	228	-0.727705	0.678147
19819029	5		86.2555	228	-0.726877	0.677045
7245266	16		28.2548	228	-0.726326	0.676313
5844297	6		50.2761	228	-0.726237	0.676194
5851038	5		8.08081	228	-0.725814	0.675631
5861408	1		65.4916	228	-0.725424	0.675113
4121647	5		7.40741	228	-0.725139	0.674734
5840601	5		57.8411	228	-0.724801	0.674285
5844716	5		98.1443	228	-0.724572	0.673981
5862117	7		7.17266	228	-0.724567	0.673973
5844686	4		51.391	228	-0.724448	0.673815
4121318	5		31.3599	228	-0.724229	0.673525
5155880	9		84.7536	228	-0.723391	0.672411
5829787	5		65.9539	228	-0.723245	0.672217
5842008	6		72.9338	228	-0.723236	0.672205
5841784	6		121.261	228	-0.722992	0.671881
5854006	3		102.859	228	-0.722956	0.671833
5856374	1		51.8352	228	-0.72271	0.671506
5854419|F|0--33:T>G	5		1.34679	228	-0.722226	0.670864
5857133|F|0--20:C>G	1		18.0979	228	-0.722181	0.670804
5847932	7		6.83596	228	-0.721595	0.670025
3080288	17		0.727273	228	-0.721516	0.669921
5859898	4		69.9851	228	-0.721195	0.669495
5856349	5		0.732605	228	-0.720712	0.668854
5859072	1		69.0507	228	-0.720217	0.668196
5839464	8		56.7488	228	-0.720122	0.668071
5832342	2		97.7913	228	-0.720057	0.667985
5863514|F|0--61:A>G	5		113.005	228	-0.719578	0.667348
3176857	15		85.4146	228	-0.719193	0.666838
5847223	7		73.0119	228	-0.719096	0.66671
5862859	3		36.4727	228	-0.719068	0.666673
5862116	7		7.17266	228	-0.719044	0.66664
5858635|F|0--7:T>C	6		83.4547	228	-0.718669	0.666143
5849340	13		46.5295	228	-0.7185	0.66592
19818884	7		64.8992	228	-0.718199	0.665521
4119998	5		54.0994	228	-0.717985	0.665237
5833698	2		109.239	228	-0.717476	0.664562
5845713	6		13.3047	228	-0.71746	0.66454
5849577	1		18.0979	228	-0.716996	0.663925
5846467	7		73.0119	228	-0.716664	0.663486
5851064|F|0--7:A>T	4		40.2571	228	-0.716328	0.66304
5836724	2		15.5258	228	-0.71588	0.662447
5842325	7		6.49926	228	-0.715845	0.6624
5862715	1		34.2995	228	-0.715559	0.662021
5865759	3		49.3004	228	-0.715238	0.661597
3099165|F|0--30:T>C	9		63.8452	228	-0.714949	0.661214
5865643|F|0--37:A>C	3		6.76094	228	-0.714938	0.6612
5847122	3		53.6775	228	-0.714844	0.661075
5846761	8		36.5343	228	-0.714835	0.661063
5848022	6		106.08	228	-0.714495	0.660613
5843424	8		44.6185	228	-0.714295	0.660348
5833867	4		44.9754	228	-0.714209	0.660234
5863910	1		22.8117	228	-0.713648	0.659492
5858386	14		44.7988	228	-0.713383	0.659141
5862707	2		141.632	228	-0.712356	0.657782
5836557	6		18.4098	228	-0.712066	0.657399
5841959	6		26.218	228	-0.711937	0.657228
4335044	17		2.70045	228	-0.711931	0.65722
5830776	15		4.86843	228	-0.711819	0.657071
5850881|F|0--39:G>A	1		14.0347	228	-0.711788	0.657031
5848019	4		91.2383	228	-0.71153	0.656689
3082392	5		36.7609	228	-0.711423	0.656549
5858855	3		1.03704	228	-0.711028	0.656026
5839785	1		43.4097	228	-0.710285	0.655044
5836266	5		100.842	228	-0.70976	0.65435
3137440	15		40.0547	228	-0.709676	0.65424
3077853	11		0	228	-0.70923	0.65365
5862472|F|0--18:T>C	7		74.7092	228	-0.709145	0.653537
5859157	2		48.2336	228	-0.708248	0.652353
5860516	4		130.151	228	-0.708066	0.652112
5833414	4		120.701	228	-0.707116	0.650858
4120330	5		60.2049	228	-0.707055	0.650778
5845504	2		133.193	228	-0.706983	0.650683
5865544|F|0--9:C>T	2		82.6273	228	-0.705969	0.649344
5837339	5		31.0278	228	-0.705963	0.649338
4111254	15		35.6362	228	-0.705792	0.649112
5856148	7		86.1707	228	-0.703179	0.645666
5863452	7		1.77634	228	-0.703123	0.645593
5862323	8		13.1815	228	-0.702904	0.645304
5849887|F|0--6:A>C	1		19.7814	228	-0.702886	0.64528
3156694|F|0--9:G>A	9		74.3102	228	-0.702111	0.64426
5154534	10		52.5808	228	-0.701555	0.643527
5832405	7		53.747	228	-0.701351	0.643259
4120638	5		36.0783	228	-0.700987	0.64278
5863372|F|0--34:A>T	3		49.3004	228	-0.700777	0.642503
5843912	5		46.6114	228	-0.699994	0.641472
5863739	1		63.3166	228	-0.699602	0.640957
3081700	13		63.5943	228	-0.699116	0.640317
5862092	1		64.1287	228	-0.698937	0.640081
3081290	16		31.2863	228	-0.698513	0.639523
4117730	10		95.844	228	-0.698354	0.639314
5842371	2		138.586	228	-0.698323	0.639273
5854551	8		28.4489	228	-0.698026	0.638883
5852962|F|0--16:A>T	3		86.0167	228	-0.697755	0.638527
5863131	7		5.15246	228	-0.697309	0.63794
5849723|F|0--27:C>G	6		83.118	228	-0.6969	0.637403
19818792	1		13.0246	228	-0.696789	0.637257
3105677	17		0.727273	228	-0.696447	0.636807
3076960	11		13.1507	228	-0.69601	0.636233
3169171	13		19.0745	228	-0.695817	0.635979
5843214	2		64.1008	228	-0.695777	0.635927
5844697	7		15.9269	228	-0.695497	0.635559
5842607	8		30.145	228	-0.695192	0.635158
4109518	12		71.3073	228	-0.694646	0.634442
14772705	5		96.7929	228	-0.694483	0.634227
5843537	6		88.1915	228	-0.69435	0.634053
5847278	8		17.239	228	-0.694319	0.634012
3109700	15		87.1778	228	-0.694086	0.633706
5843025	5		59.8613	228	-0.693709	0.633211
5865203|F|0--22:A>G	5		5.3872	228	-0.692911	0.632164
5841777	3		86.0167	228	-0.691811	0.630721
5856257	5		115.698	228	-0.691775	0.630674
3076277	9		80.0341	228	-0.69164	0.630497
3106690	9		15.4585	228	-0.691253	0.62999
5857488	6		87.1814	228	-0.690729	0.629303
5836775	5		24.9478	228	-0.689691	0.627942
5155675	11		54.1889	228	-0.689601	0.627824
5838512	8		13.8583	228	-0.689264	0.627383
5836612	6		71.891	228	-0.68897	0.626998
5851797	1		21.1282	228	-0.688872	0.626869
5850717	7		20.6475	228	-0.688724	0.626675
4333676	14		40.0438	228	-0.687956	0.625669
5835196	5		114.352	228	-0.687902	0.625599
3123347	15		49.2245	228	-0.687196	0.624675
5842813	4		47.3426	228	-0.686882	0.624264
5836236	2		82.6273	228	-0.686743	0.624082
5838914	5		8.08081	228	-0.686264	0.623454
5834576	5		36.4563	228	-0.686222	0.6234
5863293|F|0--51:G>A	7		84.1505	228	-0.685934	0.623024
4333525	13		31.593	228	-0.68588	0.622953
5863229|F|0--55:G>A	2		82.2906	228	-0.685862	0.622929
5845628	4		45.6534	228	-0.685762	0.622798
5836896	4		23.7279	228	-0.685759	0.622794
5833717	12		34.2086	228	-0.685533	0.622498
5861391	9		9.34865	228	-0.685446	0.622385
5855244|F|0--12:A>G	17		10.1079	228	-0.685349	0.622258
5830125	7		1.77634	228	-0.684891	0.621659
5864972|F|0--11:A>T	5		57.5044	228	-0.684076	0.620594
5859621	1		92.6808	228	-0.684068	0.620583
5836669	6		95.9447	228	-0.683821	0.62026
4119203	5		31.3657	228	-0.683747	0.620163
4119774	5		41.8771	228	-0.68366	0.62005
5845607	5		48.3273	228	-0.683281	0.619554
5846616	3		127.528	228	-0.682884	0.619036
5843423	6		118.904	228	-0.682765	0.61888
5151910	16		33.6477	228	-0.682489	0.61852
5839639	2		87.6869	228	-0.682438	0.618453
5833120	1		51.8352	228	-0.682428	0.618439
5845781	2		102.168	228	-0.682331	0.618313
5858059	5		66.6274	228	-0.681284	0.616946
4120390	5		40.1647	228	-0.680976	0.616545
5858567|F|0--38:C>A	5		0.3367	228	-0.680941	0.616499
5844768	7		27.4307	228	-0.680652	0.616121
5844698	3		87.7002	228	-0.679939	0.615191
4334743	14		41.0688	228	-0.679299	0.614355
3083519|F|0--6:C>T	15		35.6362	228	-0.679248	0.614289
5030021|F|0--33:A>G	2		49.2437	228	-0.678757	0.613649
5852341|F|0--24:C>A	6		97.2995	228	-0.67812	0.612818
4119249	9		49.3659	228	-0.678103	0.612796
5835877	1		76.8434	228	-0.677511	0.612025
5852453	4		110.555	228	-0.677292	0.611739
5859239	2		131.155	228	-0.67702	0.611385
5858041	6		49.6027	228	-0.676822	0.611127
5858117	1		109.568	228	-0.676792	0.611088
5151697	9		57.5601	228	-0.676516	0.610727
5831562	4		22.3685	228	-0.676263	0.610398
5858427|F|0--23:G>T	5		117.045	228	-0.676213	0.610333
5865867|F|0--21:G>A	1		103.837	228	-0.675469	0.609363
5861802	12		35.9059	228	-0.674282	0.607819
5837827	6		115.197	228	-0.673607	0.606939
5837251	1		65.1515	228	-0.673473	0.606766
5837228	6		44.5028	228	-0.673425	0.606703
5847716	6		125.309	228	-0.67316	0.606358
5857242	3		38.1562	228	-0.672695	0.605753
5862948|F|0--47:T>G	1		55.2022	228	-0.672043	0.604905
5850658|F|0--57:C>T	2		82.6273	228	-0.671805	0.604596
5860621	7		64.8992	228	-0.671689	0.604445
5845189	7		7.17266	228	-0.671468	0.604158
5851749|F|0--13:A>G	5		7.40741	228	-0.671395	0.604063
3074903|F|0--36:C>A	10		51.2271	228	-0.671328	0.603976
5866149|F|0--11:G>A	2		82.6273	228	-0.671319	0.603965
5835570	8		6.07312	228	-0.670447	0.602831
5853036	6		50.2761	228	-0.670376	0.602738
5848984	11		2.70615	228	-0.670347	0.602701
5856522	3		122.112	228	-0.670037	0.602298
5857372	4		46.6692	228	-0.669742	0.601915
5839223	5		0.673401	228	-0.669739	0.601911
5864974|F|0--12:A>C	5		80.5293	228	-0.669718	0.601884
5865429	1		81.8996	228	-0.669333	0.601384
3107750	10		51.9028	228	-0.669214	0.601229
5862971|F|0--37:A>G	1		94.3666	228	-0.669213	0.601228
3178481	17		2.08092	228	-0.667587	0.599117
5846639	8		41.5848	228	-0.667241	0.598668
5854659|F|0--31:G>A	6		93.9245	228	-0.66535	0.596216
5853423|F|0--30:G>T	10		68.2363	228	-0.66524	0.596073
5845711	7		80.1101	228	-0.665127	0.595927
5861492	7		60.8337	228	-0.664995	0.595756
3089519	17		10.7858	228	-0.664642	0.595299
5848041	8		56.7488	228	-0.664206	0.594733
5859570|F|0--9:T>G	4		45.6477	228	-0.663927	0.594371
5864035|F|0--16:A>G	2		81.1963	228	-0.66332	0.593585
5863590|F|0--32:T>C	1		81.5628	228	-0.663193	0.593422
3077220	11		2.70615	228	-0.663172	0.593394
5863278	6		36.6087	228	-0.662786	0.592894
5831058	1		27.9069	228	-0.662382	0.592372
14781372	1		44.4198	228	-0.661982	0.591853
5833087	12		33.2076	228	-0.661854	0.591688
5856386	7		77.4165	228	-0.661747	0.591548
5861425	1		50.8228	228	-0.661305	0.590977
5844616	7		90.5775	228	-0.661273	0.590935
5853734|F|0--25:C>T	2		82.6273	228	-0.66101	0.590595
5859169	7		69.6404	228	-0.660349	0.58974
5862721	1		51.8352	228	-0.659558	0.588717
5849525	7		74.7092	228	-0.659446	0.588573
5860499|F|0--46:G>A	3		127.191	228	-0.659178	0.588226
4706188	12		71.3073	228	-0.659101	0.588127
5857446|F|0--38:A>G	3		62.1064	228	-0.658953	0.587935
5838473	8		11.4968	228	-0.658781	0.587714
5838649	8		56.7488	228	-0.658623	0.587509
5843202	6		50.6128	228	-0.658607	0.587488
5847298	8		11.4968	228	-0.65835	0.587156
5855412	4		51.7277	228	-0.658209	0.586973
5832218	6		87.1814	228	-0.658032	0.586745
5851444|F|0--36:T>C	5		108.964	228	-0.657829	0.586482
5854395	5		16.1616	228	-0.657749	0.58638
5863271	1		76.8434	228	-0.657183	0.585648
5845322	5		7.40741	228	-0.656641	0.584949
5836811	7		70.3183	228	-0.656092	0.58424
5859306|F|0--28:A>C	7		43.2956	228	-0.65589	0.583979
3080500	2		10.4696	228	-0.655398	0.583344
3115013	11		0	228	-0.655042	0.582884
5865320|F|0--40:G>T	2		82.6273	228	-0.655036	0.582877
5846673	2		73.5284	228	-0.654709	0.582454
5861615|F|0--25:T>A	8		27.7755	228	-0.654385	0.582037
4120400|F|0--17:C>A	5		9.09091	228	-0.653526	0.58093
5836097	4		6.48772	228	-0.653503	0.5809
5830368	4		125.756	228	-0.652863	0.580075
5834082	4		5.81432	228	-0.652399	0.579477
5844569	2		140.959	228	-0.652187	0.579203
5837492	6		106.417	228	-0.652173	0.579185
5839624	8		45.9744	228	-0.65202	0.578988
5846852	11		4.73318	228	-0.652016	0.578983
5843601	9		40.5695	228	-0.650526	0.577064
5851860	2		145.336	228	-0.650007	0.576396
5154676	9		100.676	228	-0.648098	0.57394
5862464	10		25.717	228	-0.647939	0.573735
4120220	5		3.7128	228	-0.646089	0.571357
5845379	4		6.82442	228	-0.646086	0.571354
5861697|F|0--27:G>C	7		86.1707	228	-0.645996	0.571237
5830032	5		31.3599	228	-0.645925	0.571146
5854580|F|0--27:C>G	7		11.5498	228	-0.645922	0.571142
5844040	5		21.5648	228	-0.645861	0.571065
5832242	6		79.759	228	-0.645846	0.571045
5835007	7		6.49926	228	-0.644279	0.569032
5830477	7		25.9671	228	-0.644249	0.568994
5843522	2		102.505	228	-0.643793	0.568408
5835013	5		36.7517	228	-0.643571	0.568123
3095362	11		14.17	228	-0.643536	0.56808
5864602	6		93.2511	228	-0.642476	0.566719
5847616	7		25.7427	228	-0.641499	0.565466
5846853	7		1.77634	228	-0.640453	0.564126
5835349	3		113.329	228	-0.640417	0.56408
5865630	1		81.5628	228	-0.640373	0.564024
5851970	7		3.80566	228	-0.640043	0.5636
5863559|F|0--5:G>T	7		86.1707	228	-0.639555	0.562975
3098662	15		15.6101	228	-0.639315	0.562668
5856771	2		137.23	228	-0.639313	0.562666
5708083	12		36.5793	228	-0.638335	0.561413
5866194|F|0--43:A>G	2		82.6273	228	-0.638313	0.561385
3111756|F|0--25:A>T	12		33.8673	228	-0.638217	0.561262
5857468	1		64.6702	228	-0.637442	0.56027
5852250|F|0--66:C>G	7		85.1606	228	-0.637381	0.560192
14785458|F|0--18:T>C	2		77.2401	228	-0.637201	0.559962
5864232|F|0--5:C>T	5		115.698	228	-0.63704	0.559756
5844480	5		57.8411	228	-0.636997	0.5597
5854871|F|0--7:A>G	5		100.842	228	-0.63611	0.558567
5858390|F|0--21:T>C	4		39.9204	228	-0.636102	0.558557
5849960|F|0--23:G>A	5		16.1616	228	-0.636081	0.558529
5842755	7		1.77634	228	-0.635844	0.558227
5843298	3		28.3919	228	-0.635679	0.558015
5853027|F|0--60:C>G	3		80.2928	228	-0.635657	0.557988
5862677|F|0--33:A>T	8		26.4287	228	-0.635198	0.557401
5846821	1		27.5656	228	-0.634768	0.556851
5839672	2		82.6273	228	-0.634696	0.556759
14791641|F|0--9:C>T	8		4.72632	228	-0.633704	0.555492
5847646	7		73.0119	228	-0.633585	0.555341
5856094	2		15.5258	228	-0.632937	0.554513
5856847	15		59.3346	228	-0.632282	0.553677
3090573	13		35.0817	228	-0.631832	0.553103
5865239	1		103.837	228	-0.631803	0.553066
5858868|F|0--13:G>A	1		105.52	228	-0.631637	0.552853
5862269	1		76.8434	228	-0.630362	0.551227
5839900	1		86.9501	228	-0.630158	0.550967
5865256	1		81.5628	228	-0.629766	0.550468
5853378	6		33.2349	228	-0.628714	0.549126
5846712	6		34.5851	228	-0.628604	0.548987
5837877	3		92.414	228	-0.628457	0.5488
19818860	7		81.9619	228	-0.628302	0.548602
5841372	8		34.5141	228	-0.628246	0.548531
5862707|F|0--6:G>A	2		141.632	228	-0.628077	0.548315
5844008	8		41.5848	228	-0.628016	0.548237
5854486|F|0--13:A>T	6		115.197	228	-0.627962	0.548169
5864561	7		71.3284	228	-0.627715	0.547854
5858097	3		93.092	228	-0.627066	0.547028
5860646	6		117.558	228	-0.626862	0.546769
5833208	5		113.005	228	-0.6265	0.546308
5153842	11		65.3137	228	-0.62586	0.545494
5844533	5		39.1086	228	-0.625813	0.545433
5843003	6		96.7607	228	-0.625638	0.545211
5864142|F|0--64:T>C	6		84.8015	228	-0.625382	0.544885
5863704	7		80.1101	228	-0.624906	0.54428
5806158	5		0.673401	228	-0.62482	0.544171
5857447|F|0--38:T>A	2		141.632	228	-0.624798	0.544143
5857506|F|0--20:C>T	3		77.258	228	-0.6241	0.543256
5855004	10		49.3127	228	-0.623854	0.542943
5855036	2		82.6273	228	-0.623458	0.54244
5858717	5		58.5145	228	-0.622936	0.541776
5859358|F|0--39:G>A	5		8.75421	228	-0.622351	0.541034
3175000	15		58.9979	228	-0.622315	0.540988
5838692	8		56.4121	228	-0.622229	0.540879
5849387|F|0--26:C>G	2		87.3502	228	-0.621238	0.539621
5861795	6		127.003	228	-0.62103	0.539357
5844964	10		46.1618	228	-0.620801	0.539065
5865063	2		21.5864	228	-0.620323	0.538459
5835288	12		35.9059	228	-0.61925	0.537098
14779199|F|0--49:A>G	6		105.07	228	-0.61898	0.536756
5838844	2		127.115	228	-0.618837	0.536574
5865681	6		39.6808	228	-0.618819	0.536552
3101799	17		24.2767	228	-0.618496	0.536142
5860886	1		33.2894	228	-0.618338	0.535943
5842377	1		32.2793	228	-0.617089	0.53436
5817245	14		19.2251	228	-0.616482	0.533591
5839091	3		128.707	228	-0.61606	0.533058
5847402	17		2.36375	228	-0.61602	0.533006
5834548	6		118.568	228	-0.615959	0.53293
5858043|F|0--16:A>G	6		87.1814	228	-0.615423	0.532251
5858644|F|0--28:G>A	2		125.432	228	-0.615087	0.531826
4120925	5		33.0733	228	-0.614721	0.531362
5835664	5		86.5933	228	-0.61393	0.530362
5843775	1		103.837	228	-0.613272	0.529531
5859083	2		134.859	228	-0.612746	0.528865
5831402	2		80.2704	228	-0.612649	0.528743
5860499	3		127.528	228	-0.612596	0.528676
5834653	2		99.1381	228	-0.612065	0.528005
5838026	1		104.173	228	-0.611501	0.527293
5844467	6		59.3978	228	-0.611224	0.526943
5853636	5		104.06	228	-0.611179	0.526887
5843821	8		28.7856	228	-0.611035	0.526705
5833095	2		131.829	228	-0.609983	0.525377
5841439	10		25.3769	228	-0.609288	0.5245
5864818|F|0--55:T>A	4		124.067	228	-0.608989	0.524122
5861475|F|0--45:C>T	2		68.8146	228	-0.608588	0.523617
5847963	1		51.8352	228	-0.608445	0.523437
5844441	3		86.0167	228	-0.608361	0.523331
5841590	7		18.964	228	-0.608073	0.522968
14770128	4		63.2466	228	-0.607495	0.522239
5857643	7		1.10294	228	-0.607487	0.522229
19818881	7		73.6853	228	-0.60737	0.522082
3135996	10		24.684	228	-0.606246	0.520666
5851969	7		3.80566	228	-0.605638	0.5199
5838037	5		9.42761	228	-0.60456	0.518543
5852289	15		88.1173	228	-0.603007	0.51659
5854220	1		94.0276	228	-0.602325	0.515733
5844402	1		103.837	228	-0.601754	0.515016
5837146	3		127.528	228	-0.601664	0.514902
5831245	5		64.6026	228	-0.600642	0.513619
5845914	7		11.5498	228	-0.600142	0.512991
5857507	3		77.258	228	-0.600138	0.512986
5858368|F|0--14:G>A	4		5.81432	228	-0.599976	0.512783
5830636	7		19.9741	228	-0.599744	0.512492
5848222	1		103.837	228	-0.599705	0.512443
4333549	17		9.77116	228	-0.599648	0.512371
5857951|F|0--32:T>C	8		0	228	-0.599362	0.512012
5847484	8		35.5242	228	-0.59919	0.511797
5832046	3		28.0552	228	-0.59919	0.511796
5856963	6		69.8582	228	-0.599086	0.511666
5854237|F|0--15:G>T	2		141.969	228	-0.598874	0.511401
14783765|F|0--20:T>C	2		72.1816	228	-0.598776	0.511277
5842014	7		2.78986	228	-0.598708	0.511191
5860767	4		23.7279	228	-0.598659	0.51113
5847218	8		17.239	228	-0.598643	0.511111
5859704|F|0--8:C>T	5		115.698	228	-0.598603	0.51106
5837213	7		73.3486	228	-0.598457	0.510877
5845929	1		15.0448	228	-0.598303	0.510684
5864492	7		7.17266	228	-0.597714	0.509946
5837629	3		19.9253	228	-0.596766	0.508757
5839703	2		87.6869	228	-0.596699	0.508673
5845317	6		100.356	228	-0.59495	0.506483
14787278|F|0--22:T>G	8		30.4691	228	-0.593859	0.505118
14760350	6		21.4561	228	-0.593567	0.504752
14758566	7		69.6404	228	-0.59353	0.504706
5848239	6		86.8447	228	-0.592336	0.503213
5860982|F|0--16:G>A	7		1.77634	228	-0.592137	0.502964
5858428	2		100.148	228	-0.5921	0.502919
5862746	2		141.632	228	-0.591958	0.502741
5865302	1		84.9299	228	-0.591933	0.50271
5857782	3		86.0167	228	-0.591921	0.502695
5848702	8		77.0219	228	-0.591873	0.502634
5862686	6		106.417	228	-0.591741	0.502469
5832278	2		100.485	228	-0.591408	0.502053
5847652	2		52.2946	228	-0.591395	0.502038
5860203|F|0--33:G>T	6		89.5474	228	-0.590837	0.50134
5154287	3		53.6775	228	-0.590725	0.501201
5151883	17		0	228	-0.590351	0.500733
5858048|F|0--32:A>G	3		31.0855	228	-0.590251	0.500608
5865355|F|0--68:C>T	2		22.5965	228	-0.590192	0.500534
5846517	1		94.9647	228	-0.590148	0.50048
5834738	11		61.5986	228	-0.590036	0.50034
5859047	5		42.8918	228	-0.589889	0.500156
5847341	7		77.7532	228	-0.588773	0.498764
5864932|F|0--35:G>A	2		90.3839	228	-0.588654	0.498616
5851069|F|0--67:A>T	4		0.754717	228	-0.588542	0.498476
5857569|F|0--18:G>C	2		64.1008	228	-0.587362	0.497004
5857747	1		103.837	228	-0.586946	0.496486
5857028	2		141.632	228	-0.586846	0.496361
5837713	1		50.8228	228	-0.586569	0.496016
5858360	4		43.6241	228	-0.586137	0.495477
5864466	1		53.8554	228	-0.586112	0.495447
5860831|F|0--15:T>G	7		21.3209	228	-0.585126	0.494219
5847016	4		64.9301	228	-0.585111	0.494201
5835206	2		102.168	228	-0.584955	0.494006
5858402|F|0--11:T>C	1		97.4233	228	-0.58472	0.493713
5860478|F|0--17:T>C	1		97.4233	228	-0.58472	0.493713
5836408	6		18.4098	228	-0.584645	0.493621
5845540	1		98.2587	228	-0.584607	0.493573
3095164	5		66.6274	228	-0.584435	0.493359
5841368	2		109.576	228	-0.584381	0.493291
5853256|F|0--10:G>A	1		105.525	228	-0.584273	0.493158
5856877	4		113.966	228	-0.583959	0.492767
5854425|F|0--68:T>A	6		34.9218	228	-0.583646	0.492378
5839518	4		126.094	228	-0.583231	0.491861
5864354	4		70.8089	228	-0.583149	0.491759
5863572	8		58.438	228	-0.582478	0.490925
14785185|F|0--47:A>T	9		36.8658	228	-0.581921	0.490232
5831206	3		6.76094	228	-0.581852	0.490147
5845278	3		93.4287	228	-0.58151	0.489722
5850020	1		103.837	228	-0.581437	0.489631
5851279|F|0--20:T>C	2		82.6273	228	-0.581389	0.489571
5832929	7		69.6426	228	-0.580641	0.488642
3114839	13		19.4147	228	-0.58058	0.488567
5865958	2		77.2401	228	-0.580318	0.488241
5847187	1		27.9069	228	-0.580029	0.487883
5837921	4		55.4601	228	-0.579925	0.487754
5842744	1		22.8117	228	-0.579362	0.487055
5851506|F|0--45:T>G	1		99.4913	228	-0.579217	0.486875
3104670|F|0--50:A>G	9		64.8587	228	-0.578876	0.486452
3185394	10		34.5684	228	-0.578628	0.486144
3163725|F|0--6:G>A	9		84.7536	228	-0.578525	0.486017
5832687	2		82.6273	228	-0.578426	0.485893
14781761	1		103.837	228	-0.578331	0.485775
5846611	1		14.3714	228	-0.576643	0.483684
5861207|F|0--10:C>G	6		96.2894	228	-0.576548	0.483566
5848118	6		105.07	228	-0.576283	0.483237
5863794	5		107.952	228	-0.575947	0.482821
3080047	9		49.3659	228	-0.575942	0.482816
3158025	9		1.87266	228	-0.575777	0.482611
5842710	6		50.2761	228	-0.57546	0.482219
5863833	6		35.2619	228	-0.575413	0.48216
5861108|F|0--46:G>A	1		103.837	228	-0.575388	0.482129
5837941	5		116.372	228	-0.575318	0.482043
5847237	1		51.8352	228	-0.57429	0.48077
5858297|F|0--19:A>G	5		116.709	228	-0.574272	0.480748
5845994	4		6.82442	228	-0.573821	0.48019
5847300	5		111.661	228	-0.572816	0.478947
5858641	1		63.9945	228	-0.572704	0.478809
5842533	1		80.216	228	-0.572182	0.478164
5845409	3		124.123	228	-0.57097	0.476667
5864598|F|0--17:A>C	2		82.6273	228	-0.569998	0.475467
5863966	1		59.2762	228	-0.568967	0.474195
5855797	2		141.632	228	-0.568929	0.474147
5855797|F|0--11:A>G	2		141.632	228	-0.568013	0.473018
5839132	3		127.528	228	-0.567405	0.472268
3099926	9		37.2048	228	-0.567379	0.472236
5847648	5		49.4476	228	-0.566682	0.471378
4167657	9		1.87266	228	-0.566461	0.471105
5862770	3		86.0167	228	-0.566448	0.471089
5835933	3		93.4287	228	-0.566386	0.471013
5835291	5		86.5933	228	-0.566105	0.470667
5859574	1		9.32089	228	-0.565283	0.469655
5845432	2		120.381	228	-0.565219	0.469576
3085475|F|0--42:A>G	9		98.3189	228	-0.565145	0.469486
5591459	5		7.40741	228	-0.564885	0.469165
5846483	8		65.1868	228	-0.56487	0.469147
5859063	1		103.837	228	-0.564693	0.468929
5838280	5		0.732605	228	-0.564636	0.468859
5857407	1		54.5288	228	-0.564316	0.468465
3086932	13		46.5295	228	-0.564071	0.468164
4333714|F|0--56:A>G	10		12.5628	228	-0.56383	0.467868
5862111|F|0--33:C>G	1		103.837	228	-0.563494	0.467454
5843586	12		33.8673	228	-0.562593	0.466347
5862306	7		56.1039	228	-0.562279	0.465961
5844977	3		83.9965	228	-0.561922	0.465523
5847949	6		86.8447	228	-0.56188	0.465471
5859037|F|0--16:G>A	2		82.3119	228	-0.56134	0.464807
5855374	5		7.07071	228	-0.561311	0.464772
5859884|F|0--57:G>T	6		52.9788	228	-0.561306	0.464767
5863023|F|0--44:G>A	5		111.321	228	-0.561186	0.464619
5835739	6		83.1203	228	-0.560808	0.464155
5153913	6		12.9669	228	-0.560658	0.463971
5832435	1		65.8306	228	-0.560459	0.463726
5157051	9		103.033	228	-0.560428	0.463689
5846584	5		40.8543	228	-0.560249	0.463469
5854518	4		59.0879	228	-0.560108	0.463296
4119228	5		58.1824	228	-0.559689	0.462782
5850774	6		72.2335	228	-0.559517	0.462571
5843334	7		3.81025	228	-0.559481	0.462527
5862658	4		72.0053	228	-0.559454	0.462493
4121625	5		64.6026	228	-0.558984	0.461917
3078770|F|0--34:G>A	9		60.1414	228	-0.558913	0.46183
5858588|F|0--38:G>C	1		103.837	228	-0.558359	0.461152
3099165	9		63.8452	228	-0.55772	0.460368
3098921	15		35.6362	228	-0.557534	0.46014
5851354|F|0--57:T>C	2		144.662	228	-0.557492	0.460088
5842883	8		62.8299	228	-0.556418	0.458774
3108058	10		25.3597	228	-0.556404	0.458757
3088609	15		88.1173	228	-0.556394	0.458744
5832024	7		74.0358	228	-0.556373	0.458718
5841638	5		111.321	228	-0.55591	0.458152
5857236	6		112.817	228	-0.555863	0.458095
5857953	3		9.13382	228	-0.555812	0.458032
5855346	1		103.837	228	-0.555566	0.457731
5831685	8		6.75108	228	-0.555464	0.457606
5839955	1		89.6437	228	-0.5553	0.457406
5837871	4		124.743	228	-0.55517	0.457246
5848305	1		56.9147	228	-0.555015	0.457057
5850777|F|0--51:A>C	6		96.6261	228	-0.554802	0.456796
5845760	8		67.2346	228	-0.554267	0.456142
5865544|F|0--36:A>G	2		81.2805	228	-0.554054	0.455882
4107814	17		1.69035	228	-0.553877	0.455665
5848146	5		111.658	228	-0.553772	0.455537
5842004	4		59.5372	228	-0.553689	0.455435
5838398	9		83.0644	228	-0.553618	0.455348
3106143|F|0--38:T>A	15		54.9484	228	-0.553393	0.455073
3167945	13		63.5943	228	-0.553366	0.455041
5846161	6		88.1915	228	-0.552962	0.454547
3079465	9		63.8452	228	-0.551878	0.453223
5865767	1		104.849	228	-0.551456	0.452708
14788739	16		32.2964	228	-0.551079	0.452248
5859077	2		117.014	228	-0.550817	0.451928
5047540|F|0--18:C>T	10		44.8013	228	-0.550803	0.451911
5841916	5		3.0303	228	-0.550792	0.451898
5862756|F|0--32:C>A	2		26.3002	228	-0.550737	0.451831
5859341	7		25.9671	228	-0.550528	0.451576
5842754	7		1.77634	228	-0.550259	0.451248
3119414	16		33.6477	228	-0.549983	0.450911
5843766	7		25.9671	228	-0.54996	0.450883
3081897	9		107.503	228	-0.549819	0.450711
5865919	2		78.9236	228	-0.549363	0.450155
5862655	1		54.5288	228	-0.549353	0.450143
5858069|F|0--28:C>G	5		43.2307	228	-0.549063	0.44979
5846143	8		48.3313	228	-0.548897	0.449588
5865477|F|0--45:A>T	1		103.837	228	-0.547971	0.448459
5845737	2		84.652	228	-0.547959	0.448445
5860878	7		64.8992	228	-0.547938	0.448419
5841479	1		103.837	228	-0.547318	0.447664
5838229	3		53.6775	228	-0.547222	0.447548
5834465	3		78.6048	228	-0.547187	0.447505
5859975	3		31.4222	228	-0.545964	0.446017
5861546	6		95.9447	228	-0.545616	0.445594
5860485|F|0--8:G>A	4		42.9507	228	-0.545523	0.44548
4116614	15		6.21637	228	-0.545324	0.445238
3098257|F|0--32:G>T	14		40.0438	228	-0.545289	0.445196
5858645	2		125.432	228	-0.544379	0.44409
5850701	3		26.0305	228	-0.544098	0.443748
5832173	3		80.2928	228	-0.544028	0.443664
5836966	2		35.0818	228	-0.543666	0.443224
5834214	1		103.837	228	-0.542999	0.442413
5151240	10		34.5684	228	-0.542863	0.442249
5842434	7		65.2382	228	-0.542773	0.442139
3123303|F|0--65:T>C	9		60.1414	228	-0.542762	0.442126
5831493	8		86.1367	228	-0.542532	0.441846
5845210	3		36.4727	228	-0.542379	0.441661
5845715	1		77.1801	228	-0.542178	0.441417
5851660	11		72.7211	228	-0.541957	0.441149
3085686	13		0	228	-0.541663	0.440792
4121421	1		103.5	228	-0.541554	0.440661
5835947	3		80.2928	228	-0.541523	0.440622
5861592	6		100.356	228	-0.541391	0.440463
5864407|F|0--13:T>C	1		51.1584	228	-0.541351	0.440414
5855174|F|0--12:A>C	3		97.4691	228	-0.541043	0.440041
5833925	3		95.1122	228	-0.540545	0.439437
3097160|F|0--43:A>T	9		62.4984	228	-0.54042	0.439285
5855227	7		68.967	228	-0.540369	0.439223
5865662	2		81.1963	228	-0.540275	0.439109
5861671	7		81.9619	228	-0.540233	0.439059
3114836	12		23.4124	228	-0.540053	0.43884
5839257	4		93.6078	228	-0.539783	0.438513
3083365	15		86.1064	228	-0.539707	0.438421
5855555|F|0--13:T>C	2		82.6273	228	-0.539331	0.437966
5862413|F|0--15:C>T	8		18.2491	228	-0.539215	0.437825
5865882|F|0--10:T>C	2		78.2502	228	-0.538758	0.437272
5845543	4		49.6949	228	-0.538598	0.437078
5861875	5		57.8411	228	-0.538577	0.437053
19818840	17		26.4119	228	-0.537926	0.436265
5861000|F|0--15:C>T	1		92.0074	228	-0.537693	0.435983
5836252	3		26.3672	228	-0.537275	0.435477
5836115	2		82.6273	228	-0.537239	0.435434
5863670	7		20.3108	228	-0.537225	0.435417
5845416	3		112.99	228	-0.536708	0.434792
5841466	6		124.972	228	-0.536016	0.433955
14787008	2		52.968	228	-0.535642	0.433503
5864846|F|0--24:T>G	3		36.4727	228	-0.535501	0.433333
3081066	14		28.4688	228	-0.53545	0.433272
5858538|F|0--18:C>T	1		19.7814	228	-0.53521	0.432981
5155932	12		27.1161	228	-0.534851	0.432548
5835743	12		35.9059	228	-0.534505	0.43213
5845335	6		16.3896	228	-0.533918	0.431421
5863902|F|0--9:C>G	8		34.5141	228	-0.533212	0.430569
5851857|F|0--37:A>G	2		145.336	228	-0.533156	0.430502
3083530	14		24.9547	228	-0.532953	0.430256
5860995	3		31.4222	228	-0.532864	0.43015
3094779	10		43.7238	228	-0.532611	0.429844
5863888	11		48.8017	228	-0.532558	0.42978
5862873|F|0--59:T>C	2		85.2128	228	-0.532517	0.429731
3143413|F|0--40:A>G	10		50.5537	228	-0.532497	0.429707
5857169|F|0--24:C>A	4		30.486	228	-0.532353	0.429533
5838765	3		124.123	228	-0.532338	0.429515
3137151	12		33.8673	228	-0.532182	0.429327
5845905	6		119.241	228	-0.532089	0.429215
5861533	6		18.4098	228	-0.531331	0.428301
5843245	6		53.6614	228	-0.531307	0.428273
4706576|F|0--22:C>G	10		53.5943	228	-0.531227	0.428176
5855489	7		16.6003	228	-0.5312	0.428144
5841462	6		125.309	228	-0.530944	0.427836
5841546	4		127.103	228	-0.53094	0.42783
5150717	16		31.9597	228	-0.53093	0.427818
4117638	15		54.9484	228	-0.530855	0.427728
5862698	7		61.5093	228	-0.53051	0.427312
5859342	7		25.7427	228	-0.530467	0.42726
5854317	8		26.092	228	-0.530372	0.427146
5853292|F|0--32:C>T	6		61.7626	228	-0.530167	0.4269
5845100	6		59.7356	228	-0.529959	0.426648
5847572	7		73.0119	228	-0.529411	0.425989
5846454	8		36.5343	228	-0.528986	0.425478
5856587|F|0--29:T>A	1		30.5958	228	-0.528645	0.425068
5856199	14		43.0946	228	-0.528529	0.424928
5851721	7		27.0952	228	-0.528504	0.424898
5843830	5		111.321	228	-0.528456	0.42484
5860963|F|0--17:G>A	6		116.544	228	-0.528364	0.424729
5864598	2		84.9887	228	-0.527846	0.424107
5847721	3		124.123	228	-0.527631	0.423849
5847524	6		45.5209	228	-0.527189	0.423318
5858521|F|0--13:T>C	7		37.5443	228	-0.526435	0.422411
5863272|F|0--14:T>C	1		76.8434	228	-0.526265	0.422208
5860743|F|0--20:C>A	4		72.0053	228	-0.526125	0.42204
3077097|F|0--46:C>T	11		25.1388	228	-0.525241	0.420979
5836028	2		82.6273	228	-0.524819	0.420471
5832524	2		100.148	228	-0.524443	0.420021
5853552	7		19.3007	228	-0.524365	0.419928
14791399	1		108.555	228	-0.524125	0.419639
5838654	3		28.3919	228	-0.524008	0.4195
5849595	3		53.6775	228	-0.523525	0.41892
5157270	9		57.5601	228	-0.523042	0.418342
5858396	1		74.4865	228	-0.523031	0.418329
5154798	10		27.073	228	-0.522622	0.417838
5834419	3		124.123	228	-0.522376	0.417543
5034282	13		0	228	-0.522026	0.417124
5844883	2		10.8063	228	-0.52186	0.416925
5834838	12		24.7834	228	-0.521851	0.416915
5053883	15		68.8227	228	-0.521717	0.416754
5847066	10		39.0287	228	-0.521642	0.416665
5150308	9		37.2025	228	-0.521607	0.416622
3119651	10		36.6468	228	-0.521087	0.416
5846370	3		79.9561	228	-0.521079	0.415991
5858747	5		63.8723	228	-0.520714	0.415554
5836980	6		113.903	228	-0.520232	0.414977
5857766|F|0--24:A>G	8		12.8436	228	-0.520094	0.414812
5844273	8		40.238	228	-0.520036	0.414743
5854675	1		81.5628	228	-0.52003	0.414735
5853164	4		91.575	228	-0.519845	0.414515
5848344	7		49.6929	228	-0.519676	0.414313
5842796	5		111.321	228	-0.519427	0.414015
5832185	3		80.6295	228	-0.519255	0.413809
5834089	3		80.6295	228	-0.518999	0.413503
4118359	9		81.0442	228	-0.518685	0.413129
5863937|F|0--52:T>C	8		45.9744	228	-0.518392	0.412778
5847582	4		43.6241	228	-0.518245	0.412603
5830979	2		87.3502	228	-0.518132	0.412467
5855935|F|0--16:G>A	3		21.2926	228	-0.518006	0.412317
5841971	10		43.027	228	-0.517964	0.412267
5862988	4		70.8089	228	-0.517862	0.412145
5864972	5		57.5044	228	-0.517544	0.411766
5839877	1		103.837	228	-0.517083	0.411216
5853885	10		64.5246	228	-0.517081	0.411213
5837000	7		1.77634	228	-0.517006	0.411124
19819031|F|0--16:G>A	10		63.5145	228	-0.51671	0.41077
5866078	1		103.837	228	-0.516244	0.410215
5847253	2		49.2437	228	-0.515944	0.409857
5861565	7		81.6252	228	-0.515749	0.409625
5849951	6		14.7061	228	-0.515451	0.409269
5855395|F|0--12:C>T	7		36.1975	228	-0.515212	0.408984
5847134	6		100.356	228	-0.515163	0.408926
5861930|F|0--12:C>T	7		53.0736	228	-0.514977	0.408704
3107451	9		100.676	228	-0.514816	0.408512
5853860|F|0--41:T>C	6		43.8294	228	-0.514808	0.408502
4334636	10		34.5684	228	-0.514568	0.408216
19818820	13		13.6299	228	-0.514557	0.408203
5861622|F|0--53:C>T	8		14.195	228	-0.514552	0.408198
3086915	17		22.9207	228	-0.514206	0.407785
5837520	5		8.41751	228	-0.514158	0.407728
5834607	6		118.904	228	-0.513778	0.407276
5839298	10		69.5831	228	-0.513578	0.407037
5865017|F|0--11:C>T	2		57.3668	228	-0.513376	0.406797
5864670|F|0--44:C>T	2		79.2603	228	-0.512567	0.405834
5847342	8		32.8306	228	-0.512304	0.405521
5862087|F|0--28:A>G	8		41.9215	228	-0.511922	0.405067
5846696	4		98.3399	228	-0.511495	0.40456
4119909	10		49.3127	228	-0.511412	0.404461
5829917	6		125.309	228	-0.511021	0.403996
5851781|F|0--36:T>C	8		16.9023	228	-0.51063	0.403531
5856484	2		82.6273	228	-0.510591	0.403485
5859008	1		76.8434	228	-0.510383	0.403238
5853607|F|0--31:T>G	6		30.1943	228	-0.510229	0.403056
5836777	6		83.3705	228	-0.510044	0.402835
3078935	9		1.87266	228	-0.510012	0.402797
5845667	1		76.8434	228	-0.509736	0.402469
5862104	17		1.06397	228	-0.50971	0.402439
5830578	1		4.27039	228	-0.509436	0.402114
5847534	4		43.6241	228	-0.509426	0.402101
3093020|F|0--38:A>G	13		60.7141	228	-0.508982	0.401575
5832895	6		97.6362	228	-0.508965	0.401555
5834312	6		53.3189	228	-0.508771	0.401325
5843363	6		84.8015	228	-0.508474	0.400972
5856729|F|0--50:A>G	3		98.1425	228	-0.50835	0.400825
5842112	5		0.673401	228	-0.508113	0.400544
5832652	4		51.052	228	-0.508028	0.400443
5842601	6		80.4393	228	-0.507518	0.399838
5591647	5		57.8411	228	-0.507458	0.399767
5860537	2		127.115	228	-0.507316	0.399598
5860498	3		127.191	228	-0.507209	0.399472
4121831	5		53.0893	228	-0.506748	0.398926
5834732	5		65.9539	228	-0.506738	0.398914
3179830	13		9.24257	228	-0.506148	0.398215
5153283	9		90.5187	228	-0.506085	0.398141
5863875	3		128.707	228	-0.505475	0.397418
5840021	7		7.17266	228	-0.505259	0.397162
19818777	9		66.21	228	-0.504461	0.396219
5843279	6		123.962	228	-0.50427	0.395992
5839306	1		54.5288	228	-0.504189	0.395896
5845517	1		76.5067	228	-0.504073	0.395759
5842482	3		116.02	228	-0.503119	0.394632
5842231	6		93.2511	228	-0.503064	0.394566
5842129	5		18.5185	228	-0.503062	0.394565
5862387	6		36.6087	228	-0.502967	0.394452
5841674	3		19.9253	228	-0.502916	0.394392
5834398	3		48.2903	228	-0.502874	0.394342
5154213	15		61.3674	228	-0.502617	0.394039
3092789	9		100.676	228	-0.502426	0.393812
5842727	7		74.8775	228	-0.501951	0.393252
5856080	1		103.837	228	-0.501751	0.393016
5863051|F|0--33:G>C	8		41.5848	228	-0.501608	0.392846
5121885	11		4.73318	228	-0.501549	0.392777
4121204	17		2.70045	228	-0.501323	0.39251
5857196|F|0--30:A>T	5		111.321	228	-0.501075	0.392218
5843459	2		142.979	228	-0.500926	0.392042
14788611|F|0--19:T>G	1		103.837	228	-0.500871	0.391977
3144124	17		2.36375	228	-0.500647	0.391713
5852871|F|0--15:T>A	2		127.452	228	-0.500641	0.391705
5832349	2		26.3002	228	-0.500636	0.391699
3104434	14		37.0897	228	-0.500548	0.391596
5842025	5		115.698	228	-0.500547	0.391595
5863993	6		43.8294	228	-0.500266	0.391263
3104284|F|0--26:G>A	12		33.8673	228	-0.499489	0.390347
5856668|F|0--16:C>G	7		78.7633	228	-0.499457	0.39031
5849934|F|0--20:G>C	5		84.5697	228	-0.499044	0.389823
5831459	4		37.8934	228	-0.498976	0.389743
7248432	10		43.7785	228	-0.49897	0.389736
5831946	5		18.5185	228	-0.49878	0.389512
5849597|F|0--30:A>T	9		31.8039	228	-0.498778	0.389509
5853715	6		97.2995	228	-0.498609	0.38931
19818987|F|0--67:A>T	6		81.7712	228	-0.498399	0.389064
5833499	4		124.743	228	-0.498225	0.388859
3110687	10		32.8849	228	-0.497957	0.388543
5861084	5		43.2307	228	-0.497471	0.387971
5856514	3		98.4792	228	-0.497295	0.387763
5834844	3		13.5143	228	-0.496913	0.387314
3157004	16		27.5809	228	-0.496713	0.387079
5154125	12		0	228	-0.49656	0.386899
3111653|F|0--33:G>C	15		29.5756	228	-0.495333	0.385456
5861927|F|0--28:C>T	1		76.8434	228	-0.495232	0.385338
5841594	4		38.569	228	-0.494874	0.384917
5844644	5		64.6026	228	-0.494765	0.384789
5831479	4		70.8089	228	-0.494705	0.384719
5861108	1		103.837	228	-0.494673	0.384681
5053647	15		68.8227	228	-0.494466	0.384438
5851831	2		57.3668	228	-0.494431	0.384397
5847505	8		32.8306	228	-0.494404	0.384365
5852995|F|0--33:G>T	4		95.2913	228	-0.493918	0.383794
5836304	7		70.3183	228	-0.493461	0.383259
5859972	7		73.0119	228	-0.492925	0.38263
4706927	17		9.77116	228	-0.492894	0.382593
5866254	1		92.0074	228	-0.492588	0.382235
5862477|F|0--17:G>T	8		5.06302	228	-0.492551	0.382191
5849516|F|0--41:G>T	3		116.356	228	-0.492433	0.382053
5838595	2		14.1745	228	-0.492234	0.381819
5845230	3		103.876	228	-0.491902	0.381429
4109623	6		124.972	228	-0.491753	0.381255
5849422|F|0--59:G>A	6		59.0599	228	-0.491348	0.380781
5864914|F|0--18:A>G	3		26.3672	228	-0.491313	0.38074
5836146	4		114.976	228	-0.491195	0.380602
5156971	11		65.3137	228	-0.491145	0.380544
5053453	12		36.5793	228	-0.491021	0.380398
5865368	1		103.837	228	-0.49102	0.380397
5842722	12		33.8673	228	-0.490582	0.379884
5834143	3		36.4727	228	-0.490449	0.379728
5834945	8		82.425	228	-0.490284	0.379535
3109621	13		3.43805	228	-0.490153	0.379381
5852822	4		9.52713	228	-0.490152	0.37938
5857993	1		19.7814	228	-0.490036	0.379245
5847243	7		68.967	228	-0.489903	0.379089
5834455	5		14.8148	228	-0.489894	0.379078
4112992	9		11.7296	228	-0.489683	0.378831
5837381	5		108.964	228	-0.489608	0.378743
5860877|F|0--16:C>A	7		64.8992	228	-0.489381	0.378478
5859574|F|0--36:T>C	1		9.32089	228	-0.489225	0.378295
5846574	2		82.3119	228	-0.48908	0.378126
5866070|F|0--6:A>C	1		86.9501	228	-0.488478	0.377422
5832675	2		73.8651	228	-0.488168	0.377059
5864564|F|0--17:G>A	2		73.8651	228	-0.488002	0.376866
5845308	7		18.7957	228	-0.487989	0.37685
5862356	4		83.492	228	-0.487775	0.3766
5839153	3		128.707	228	-0.48776	0.376583
5834569	5		85.6074	228	-0.487666	0.376473
5860761	7		22.0012	228	-0.487536	0.376321
4120530	5		55.1129	228	-0.487504	0.376283
5863104	5		83.2229	228	-0.487419	0.376185
5842674	2		82.6273	228	-0.487375	0.376133
5844280	17		1.69035	228	-0.487139	0.375857
5842839	6		93.9245	228	-0.487103	0.375815
14793201	1		103.837	228	-0.486777	0.375435
5834769	6		88.8649	228	-0.486628	0.37526
14786061	2		67.1311	228	-0.485924	0.374439
4108051	12		69.9559	228	-0.485467	0.373906
5591118|F|0--14:A>C	5		57.8411	228	-0.485133	0.373516
5842054	8		41.5848	228	-0.485075	0.373449
5837268	7		73.3486	228	-0.485004	0.373366
5831905	10		3.51937	228	-0.485002	0.373364
5848065	2		82.6273	228	-0.484488	0.372764
5855148	6		96.7607	228	-0.484402	0.372665
5854779	2		76.9034	228	-0.484193	0.37242
3092949	10		43.7238	228	-0.483841	0.37201
3103266	9		63.8452	228	-0.483778	0.371938
5846795	3		75.0694	228	-0.483258	0.371332
3150397	5		1.74269	228	-0.483237	0.371307
5845627	3		46.4276	228	-0.483049	0.371088
19818915	12		35.9059	228	-0.482844	0.370849
5836041	5		69.3403	228	-0.48278	0.370775
5843320	6		8.57027	228	-0.482636	0.370607
3085417	16		32.6434	228	-0.482506	0.370456
5860702	2		25.9635	228	-0.482406	0.37034
3123672	9		58.2335	228	-0.482148	0.370039
5830240	7		74.8775	228	-0.482092	0.369974
5854766	4		50.8768	228	-0.482025	0.369896
5856493	8		63.8252	228	-0.481488	0.369272
3076508	15		87.776	228	-0.48093	0.368623
5862077|F|0--10:C>T	6		68.5069	228	-0.480903	0.368591
5859032	1		76.8434	228	-0.480882	0.368567
5844576	3		98.1425	228	-0.480829	0.368506
5865393|F|0--63:A>G	6		81.7712	228	-0.480593	0.368232
5839500	5		82.8862	228	-0.480371	0.367973
5833099	2		102.505	228	-0.480228	0.367808
5833826	3		116.02	228	-0.480219	0.367797
5861459|F|0--42:C>A	1		97.4233	228	-0.479997	0.36754
5850663	4		0.754717	228	-0.479991	0.367533
5858608	5		80.5293	228	-0.479913	0.367441
5856609	6		139.163	228	-0.479271	0.366696
5834276	5		59.8613	228	-0.479216	0.366632
5855760|F|0--54:A>G	3		28.0552	228	-0.479168	0.366576
5845993	3		117.03	228	-0.479101	0.366499
5855276|F|0--47:G>C	2		82.6273	228	-0.478984	0.366363
5855531|F|0--22:T>G	2		76.9034	228	-0.478549	0.365859
4108031	12		71.3073	228	-0.478349	0.365627
5853243|F|0--5:C>A	2		82.3119	228	-0.478134	0.365377
5859013|F|0--10:A>T	7		33.5004	228	-0.478089	0.365325
5843074	5		82.8862	228	-0.477663	0.36483
5849886|F|0--29:C>A	2		90.3839	228	-0.477325	0.364439
5859060	7		73.3486	228	-0.477002	0.364064
5834615	3		95.1122	228	-0.476791	0.36382
14769908	8		4.04372	228	-0.476603	0.363602
5857684|F|0--29:T>C	7		27.7674	228	-0.476483	0.363463
5846199	2		100.485	228	-0.476204	0.36314
3190376	12		12.5946	228	-0.476064	0.362979
14763501	4		0	228	-0.47602	0.362927
5832890	5		61.8953	228	-0.476019	0.362926
5857539	5		114.352	228	-0.475926	0.362818
5851678	6		83.3705	228	-0.475787	0.362657
5850555	8		11.4968	228	-0.475627	0.362472
5862770|F|0--27:G>C	3		86.0167	228	-0.47543	0.362245
3118099	16		23.1952	228	-0.475291	0.362084
5844281	10		3.51937	228	-0.474929	0.361664
5853037	6		50.6139	228	-0.474398	0.36105
5854752|F|0--47:C>G	3		36.4727	228	-0.474294	0.36093
5833391	3		124.123	228	-0.47394	0.36052
5865912	2		85.6667	228	-0.473741	0.360291
4166067	9		106.4	228	-0.473721	0.360267
5855112	3		36.4727	228	-0.473434	0.359936
5839816	17		24.6134	228	-0.473411	0.359909
5852537|F|0--36:G>A	7		34.8507	228	-0.473357	0.359846
5856878	4		113.966	228	-0.473099	0.359549
5842701	4		59.1993	228	-0.472509	0.358867
5833337	2		140.959	228	-0.472483	0.358838
5839096	7		18.2906	228	-0.472309	0.358636
5846297	7		74.8775	228	-0.472282	0.358605
5847111	7		68.967	228	-0.472266	0.358587
14764582	8		35.1875	228	-0.472009	0.35829
5837557	5		69.6577	228	-0.471361	0.357542
5857223	2		120.381	228	-0.470983	0.357107
5831990	1		53.8554	228	-0.470183	0.356184
5859871|F|0--50:C>T	1		103.837	228	-0.469878	0.355833
14785295	4		78.43	228	-0.468542	0.354294
5835189	3		43.8916	228	-0.468525	0.354274
5865556|F|0--24:T>G	1		103.837	228	-0.468303	0.354019
5861940	2		11.8164	228	-0.46811	0.353796
5865683|F|0--9:A>T	2		66.4577	228	-0.468004	0.353675
5851750	5		7.40741	228	-0.467784	0.353422
3136057	10		24.6943	228	-0.467217	0.35277
3091586	9		63.1718	228	-0.466804	0.352295
5848207	8		63.8252	228	-0.466421	0.351854
4113248	12		70.2767	228	-0.466399	0.35183
5854496|F|0--31:A>T	6		124.972	228	-0.466382	0.35181
5835391	13		1.0101	228	-0.466313	0.35173
5859020	4		1.09142	228	-0.466232	0.351638
5830500	7		61.8483	228	-0.466163	0.351558
5864034	3		80.2928	228	-0.466025	0.3514
5861628	8		34.5141	228	-0.465998	0.351369
5843199	2		142.642	228	-0.465838	0.351185
5847199	5		0.732605	228	-0.465354	0.350629
5864669	5		9.4276	228	-0.465344	0.350618
5857025|F|0--48:T>G	8		36.5343	228	-0.465212	0.350467
5865871	1		103.837	228	-0.465093	0.35033
5862397|F|0--15:C>T	6		87.1814	228	-0.464978	0.350197
5853202|F|0--29:T>C	3		53.6775	228	-0.464851	0.350052
5845069	5		113.005	228	-0.464775	0.349965
5846407	11		65.3137	228	-0.464545	0.349701
5864982	3		12.5008	228	-0.464504	0.349654
5850403	4		45.6477	228	-0.464169	0.349269
5858807	2		57.3668	228	-0.463766	0.348807
5840188	7		1.77634	228	-0.463741	0.348779
5862685|F|0--25:C>A	5		106.586	228	-0.463448	0.348443
5832081	4		13.2331	228	-0.462886	0.347799
5844792	2		90.0495	228	-0.462681	0.347565
5836323	2		82.6273	228	-0.462436	0.347284
14765313	6		11.2811	228	-0.462373	0.347211
5860793|F|0--48:G>A	7		1.10294	228	-0.462217	0.347032
5860702|F|0--36:A>T	2		25.9635	228	-0.461929	0.346703
5837046	8		74.6627	228	-0.461922	0.346695
5855979|F|0--28:C>G	1		82.2363	228	-0.46175	0.346498
14762055	3		98.1425	228	-0.461728	0.346473
5845888	8		64.4986	228	-0.461592	0.346317
5850857	4		85.6782	228	-0.461471	0.346179
5854483|F|0--68:T>A	1		3.59698	228	-0.461321	0.346007
5846337	3		1.03704	228	-0.46088	0.345503
5841374	3		122.78	228	-0.460402	0.344956
5837414	1		103.837	228	-0.460051	0.344555
19818901	5		38.4352	228	-0.459826	0.344297
3142473	13		0	228	-0.459251	0.343641
5863103|F|0--10:A>C	5		85.2431	228	-0.459147	0.343522
3143121	5		5.55556	228	-0.458842	0.343174
5845463	7		16.9393	228	-0.45878	0.343103
5846642	2		82.3119	228	-0.45841	0.342681
5852575|F|0--14:C>T	8		5.06302	228	-0.458354	0.342616
5835432	5		82.8862	228	-0.458197	0.342438
14770266	1		82.2363	228	-0.457982	0.342192
5863642|F|0--42:T>A	4		0.754717	228	-0.457892	0.34209
5856701|F|0--9:A>G	5		111.658	228	-0.45768	0.341848
5860742|F|0--19:G>A	3		86.0167	228	-0.457638	0.3418
5863448|F|0--35:C>T	7		34.8507	228	-0.457545	0.341693
5863029	5		111.658	228	-0.457093	0.341178
5846112	2		68.8146	228	-0.456791	0.340834
5846947	2		49.2437	228	-0.456747	0.340784
3113574|F|0--26:A>C	11		63.2935	228	-0.456679	0.340706
5842612	8		34.5141	228	-0.456504	0.340506
4119561	5		10.101	228	-0.456213	0.340175
5844807	8		57.7624	228	-0.456212	0.340174
5845990	4		6.15102	228	-0.456063	0.340004
5835137	1		99.4913	228	-0.456017	0.339952
3102121|F|0--62:T>A	13		25.4753	228	-0.455955	0.339881
5862601	7		81.9619	228	-0.45595	0.339876
5855911	7		80.1101	228	-0.455829	0.339737
4334532	15		18.7136	228	-0.45577	0.33967
5842343	3		81.9763	228	-0.45528	0.339112
5864219	7		77.4165	228	-0.455221	0.339044
5150674	11		65.3137	228	-0.45515	0.338965
5835496	1		76.8434	228	-0.454771	0.338533
3174026|F|0--39:C>T	15		54.9484	228	-0.454286	0.337981
5844725	3		98.1425	228	-0.454268	0.337961
5846994	8		16.9023	228	-0.454029	0.337689
5842385	4		127.103	228	-0.45398	0.337633
5852572|F|0--6:A>G	5		116.372	228	-0.453917	0.337562
5841985	3		49.3004	228	-0.453716	0.337333
5857785	1		104.849	228	-0.453585	0.337184
5836750	4		1.09142	228	-0.453515	0.337104
4121316|F|0--35:G>T	5		64.2659	228	-0.453312	0.336874
5836049	2		12.1531	228	-0.453207	0.336755
5839167	5		90.37	228	-0.453138	0.336676
5833463	5		85.6074	228	-0.453015	0.336536
4120000|F|0--12:G>T	5		57.8411	228	-0.452982	0.336499
5864974|F|0--19:A>G	5		81.2027	228	-0.452946	0.336458
5863197|F|0--12:A>T	2		44.5299	228	-0.45292	0.336429
5847754	1		53.8554	228	-0.452801	0.336292
19819025|F|0--45:A>T	2		84.6475	228	-0.452238	0.335654
5855634|F|0--32:T>A	16		26.2324	228	-0.452135	0.335536
5857901	6		113.841	228	-0.451877	0.335244
5859035	1		103.837	228	-0.451615	0.334946
3113223	12		36.8999	228	-0.451503	0.334819
5847747	5		113.005	228	-0.450962	0.334205
5842451	2		102.842	228	-0.450858	0.334088
3081441	13		19.4147	228	-0.450614	0.333811
5852994	4		95.2913	228	-0.450609	0.333805
5154340	11		54.1889	228	-0.45041	0.33358
[truncated: 4,466 more rows]
