# Supplementary material for: Molecular Diversity Analysis and Genetic Mapping of Pod Shatter Resistance Loci in Brassica carinata L
Source: Front Plant Sci. 2017 Nov 30;8:1765. doi: 10.3389/fpls.2017.01765 (PMC5716317; doi:10.3389/fpls.2017.01765)
Supplement: Supplementary file 6 [file Table_4.XLSX]

## Sheet: Sheet1
Supplementary Table 4: Genome wide association analysis of 83 accessions of Brassica carinata for pod shatter resistance. Pod shatter resistance was tested using the pendulum test (Liu et al 1994). Phenotyping was carried out in 2012 and 2013 canola growing seasons. SNP associations were identified with linear marker regression using the SVS Package.Highly significant associations corrected for B…
2013-Marker	Regression P	Regression -log10 P	Regression Bonf. P	Regression FDR	Number of Samples	Major Allele	2012-Marker	Regression P	Regression -log10 P	Regression Bonf. P	Regression FDR	Number of Samples	Major Allele
100069799|F|0-34:G>A-34:G>A	1.94439e-12	11.7112	1.05069e-07	1.05067e-07	80	B	100069799|F|0-34:G>A-34:G>A	8.97644e-08	7.0469	0.0048506	0.000373123	81	B
100087520|F|0--35:A>C	2.2738e-12	11.6432	1.22869e-07	6.14334e-08	73	B	100087520|F|0--35:A>C	2.37512e-07	6.62431	0.0128344	0.00047535	74	B
100039493|F|0--53:A>G	2.44246e-12	11.6122	1.31983e-07	4.39937e-08	79	B	100039493|F|0--53:A>G	9.80446e-08	7.00858	0.00529804	0.000331127	80	B
100058310	2.48107e-12	11.6054	1.34069e-07	2.68134e-08	79	A	100058310	1.08038e-07	6.96642	0.00583807	0.000324337	80	A
100069799	2.48107e-12	11.6054	1.34069e-07	2.68134e-08	79	A	100069799	1.08038e-07	6.96642	0.00583807	0.000324337	80	A
100058311	3.62981e-12	11.4401	1.96144e-07	3.26901e-08	72	B	100058311	9.25921e-08	7.03343	0.0050034	0.000357386	74	B
100025261	1.58888e-11	10.7989	8.58582e-07	1.22652e-07	79	A	100025261	2.11372e-08	7.67495	0.00114219	0.000285547	80	A
100026615	3.04256e-11	10.5168	1.64411e-06	2.05509e-07	77	A	100026615	4.42025e-06	5.35455	0.238857	0.00209524	78	A
100039795|F|0-19:C>T-19:C>T	3.64616e-11	10.4382	1.97027e-06	2.18915e-07	76	A	100039795|F|0-19:C>T-19:C>T	6.17367e-08	7.20946	0.00333607	0.000370674	77	A
100074928|F|0--20:T>C	4.7601e-11	10.3224	2.57222e-06	2.57217e-07	79	B	100074928|F|0--20:T>C	1.37236e-07	6.86253	0.0074158	0.000353133	80	B
100072884	6.42938e-11	10.1918	3.47425e-06	3.15835e-07	79	A	100072884	1.11113e-07	6.95424	0.00600421	0.00030021	80	A
100039795|F|0--19:C>T	6.59601e-11	10.1807	3.56429e-06	2.97018e-07	76	B	100039795|F|0--19:C>T	3.93765e-07	6.40476	0.0212779	0.00060794	77	B
100020752	7.05993e-11	10.1512	3.81497e-06	2.93454e-07	72	B	100020752	2.25541e-08	7.64678	0.00121875	0.000243751	73	B
100061705|F|0--17:C>T	9.20738e-11	10.0359	4.97539e-06	3.55379e-07	75	B	100061705|F|0--17:C>T	2.11028e-07	6.67566	0.0114033	0.000456133	76	B
100080792	2.46932e-10	9.60742	1.33434e-05	8.89546e-07	78	A	100080792	2.17732e-06	5.66208	0.117656	0.001528	79	A
100039796	2.79417e-10	9.55375	1.50988e-05	9.4366e-07	79	A	100039796	5.06654e-08	7.29529	0.00273781	0.000342226	80	A
100008230	4.36055e-10	9.36046	2.35631e-05	1.38604e-06	78	A	100008230	3.99995e-06	5.39795	0.216145	0.00203911	79	A
5151114|F|0-28:C>T-28:C>T	4.8793e-10	9.31164	2.63663e-05	1.46477e-06	77	A	5151114|F|0-28:C>T-28:C>T	3.79391e-06	5.42091	0.205011	0.00197126	78	A
100069799|F|0--34:G>A	4.91624e-10	9.30837	2.65659e-05	1.39818e-06	80	A	100069799|F|0--34:G>A	2.67532e-06	5.57262	0.144566	0.00176301	81	A
3078219|F|0--18:A>T	6.7442e-10	9.17107	3.64437e-05	1.82215e-06	76	B	3078219|F|0--18:A>T	1.09238e-07	6.96163	0.00590289	0.000310678	77	B
100039493|F|0-53:A>G-53:A>G	1.09021e-09	8.96249	5.89119e-05	2.80528e-06	79	A	100039493|F|0-53:A>G-53:A>G	8.14755e-06	5.08897	0.440269	0.0021269	80	A
4111841|F|0-29:T>C-29:T>C	1.36606e-09	8.86453	7.38179e-05	3.3553e-06	80	B	4111841|F|0-29:T>C-29:T>C	1.48343e-08	7.82873	0.000801599	0.000400799	81	B
100074592|F|0--18:C>T	1.60449e-09	8.79466	8.67019e-05	3.76958e-06	76	B	100074592|F|0--18:C>T	4.84105e-07	6.31506	0.0261596	0.000726656	78	B
100009052	2.28483e-09	8.64115	0.000123465	4.93851e-06	78	A	100009052	1.4036e-05	4.85276	0.758463	0.00298607	79	A
100009064	2.28483e-09	8.64115	0.000123465	4.93851e-06	78	A	100009064	1.4036e-05	4.85276	0.758463	0.00298607	79	A
100074289|F|0--20:C>T	2.42912e-09	8.61455	0.000131262	5.04846e-06	80	B	100074289|F|0--20:C>T	1.40969e-06	5.85088	0.0761753	0.00143727	81	B
100096286|F|0--17:T>A	2.96093e-09	8.52857	0.00016	5.92581e-06	75	B	100096286|F|0--17:T>A	9.91152e-07	6.00386	0.0535589	0.00127521	76	B
100008635	3.01799e-09	8.52028	0.000163083	5.82429e-06	80	A	100008635	4.38669e-08	7.35786	0.00237044	0.000338634	81	A
100084713|F|0--33:G>T	3.2361e-09	8.48998	0.000174869	6.02986e-06	78	B	100084713|F|0--33:G>T	1.88734e-06	5.72415	0.101986	0.00156902	79	B
100068661|F|0-5:A>G-5:A>G	3.47753e-09	8.45873	0.000187915	6.26372e-06	72	A	100068661|F|0-5:A>G-5:A>G	8.40817e-09	8.0753	0.000454352	0.000454352	73	A
100008668	3.5566e-09	8.44896	0.000192188	6.1995e-06	79	A	100008668	2.00107e-06	5.69874	0.108132	0.00150183	80	A
100087520|F|0-35:A>C-35:A>C	3.76963e-09	8.4237	0.000203699	6.36549e-06	73	A	100087520|F|0-35:A>C-35:A>C	5.71931e-07	6.24266	0.0309054	0.000835282	74	A
100047365|F|0--8:C>T	4.06432e-09	8.39101	0.000219624	6.65515e-06	76	B	100047365|F|0--8:C>T	7.60433e-06	5.11894	0.410915	0.00215139	77	B
100024753	4.3666e-09	8.35986	0.000235958	6.93981e-06	79	A	100024753	2.0582e-08	7.68651	0.00111219	0.000370729	80	A
100078959|F|0--9:A>T	5.33483e-09	8.27288	0.000288278	8.23636e-06	73	B	100078959|F|0--9:A>T	6.08657e-06	5.21563	0.3289	0.00226828	74	B
100059060	6.00035e-09	8.22182	0.000324241	9.00652e-06	74	B	100059060	6.99071e-08	7.15548	0.00377757	0.000377757	74	B
100051874|F|0--21:T>A	6.31466e-09	8.19965	0.000341225	9.22213e-06	79	B	100051874|F|0--21:T>A	3.0192e-06	5.52011	0.163148	0.00185396	80	B
100071226|F|0--15:C>T	7.79749e-09	8.10805	0.000421353	1.1088e-05	75	B	100071226|F|0--15:C>T	2.71657e-05	4.56598	1	0.00481297	76	B
100055240	7.92746e-09	8.10087	0.000428376	1.09838e-05	78	A	100055240	1.58521e-07	6.79991	0.00856601	0.000389364	79	A
100051493|F|0--50:C>A	8.79248e-09	8.05589	0.000475119	1.18778e-05	77	B	100051493|F|0--50:C>A	2.37332e-06	5.62464	0.128247	0.00164419	78	B
100072201|F|0--35:C>T	1.1132e-08	7.95343	0.000601542	1.46715e-05	77	B	100072201|F|0--35:C>T	1.01727e-05	4.99256	0.549705	0.00241099	78	B
100045945|F|0--68:G>T	1.21135e-08	7.91673	0.000654577	1.55849e-05	78	B	100045945|F|0--68:G>T	1.11279e-05	4.95359	0.60132	0.0025055	78	B
100043744|F|0--62:A>G	1.29552e-08	7.88755	0.000700062	1.62802e-05	79	B	100043744|F|0--62:A>G	6.06825e-06	5.21694	0.32791	0.00227715	80	B
100076050|F|0--27:G>A	1.46646e-08	7.83373	0.000792433	1.80095e-05	73	B	100076050|F|0--27:G>A	3.87996e-05	4.41117	1	0.00611258	74	B
100009028	1.52524e-08	7.81666	0.000824192	1.71704e-05	79	A	100009028	5.03718e-06	5.29781	0.272194	0.00211003	80	A
100009086	1.52524e-08	7.81666	0.000824192	1.71704e-05	79	A	100009086	5.03718e-06	5.29781	0.272194	0.00211003	80	A
100026568	1.52524e-08	7.81666	0.000824192	1.71704e-05	79	A	100026568	5.03718e-06	5.29781	0.272194	0.00211003	80	A
100065257	1.52524e-08	7.81666	0.000824192	1.71704e-05	79	A	100065257	5.03718e-06	5.29781	0.272194	0.00211003	80	A
100070791	1.62287e-08	7.78972	0.000876951	1.78966e-05	76	A	100070791	1.78424e-05	4.74855	0.96415	0.003506	77	A
100050220|F|0--25:C>T	1.65447e-08	7.78134	0.000894025	1.78802e-05	72	B	100050220|F|0--25:C>T	7.67835e-08	7.11473	0.00414915	0.000345762	73	B
100044614|F|0--6:T>A	1.67203e-08	7.77676	0.000903512	1.64272e-05	80	B	100044614|F|0--6:T>A	5.93043e-06	5.22691	0.320463	0.00228902	81	B
100075877|F|0--57:T>C	1.67203e-08	7.77676	0.000903512	1.64272e-05	80	B	100075877|F|0--57:T>C	5.93043e-06	5.22691	0.320463	0.00228902	81	B
100084848|F|0--11:G>T	1.67203e-08	7.77676	0.000903512	1.64272e-05	80	B	100084848|F|0--11:G>T	5.93043e-06	5.22691	0.320463	0.00228902	81	B
100090921|F|0-17:C>A-17:C>A	1.67203e-08	7.77676	0.000903512	1.64272e-05	80	B	100090921|F|0-17:C>A-17:C>A	5.93043e-06	5.22691	0.320463	0.00228902	81	B
100103139|F|0--23:G>A	1.67203e-08	7.77676	0.000903512	1.64272e-05	80	B	100103139|F|0--23:G>A	5.93043e-06	5.22691	0.320463	0.00228902	81	B
100081366|F|0-16:C>T-16:C>T	1.72438e-08	7.76337	0.000931806	1.66391e-05	80	A	100081366|F|0-16:C>T-16:C>T	2.52722e-05	4.59736	1	0.00453699	81	A
100040719|F|0--49:G>A	1.98592e-08	7.70204	0.00107313	1.88266e-05	79	B	100040719|F|0--49:G>A	6.89683e-06	5.16135	0.372684	0.00223164	80	B
100080665|F|0--13:C>G	2.00301e-08	7.69832	0.00108237	1.86612e-05	78	B	100080665|F|0--13:C>G	7.41466e-06	5.12991	0.400666	0.0021426	79	B
100048533|F|0--39:A>G	2.09071e-08	7.67971	0.00112976	1.91481e-05	79	B	100048533|F|0--39:A>G	6.63906e-06	5.17789	0.358755	0.00222829	80	B
100020067	2.25565e-08	7.64673	0.00121888	2.03144e-05	74	B	100020067	4.58604e-06	5.33856	0.247816	0.00210013	75	B
100044531|F|0-25:G>A-25:G>A	2.41331e-08	7.61739	0.00130408	2.13779e-05	80	B	100044531|F|0-25:G>A-25:G>A	8.35789e-06	5.0779	0.451635	0.00217132	81	B
100009022	2.55856e-08	7.592	0.00138257	2.22991e-05	78	A	100009022	7.92765e-06	5.10086	0.428386	0.00212072	79	A
100016903	3.00213e-08	7.52257	0.00162226	2.57497e-05	72	B	100016903	8.36152e-06	5.07771	0.451832	0.00216187	73	B
100047699|F|0--9:C>A	3.26228e-08	7.48648	0.00176284	2.75439e-05	80	B	100047699|F|0--9:C>A	7.4331e-08	7.12883	0.00401663	0.000365148	81	B
100076091|F|0--24:C>T	3.57037e-08	7.44729	0.00192932	2.96813e-05	78	B	100076091|F|0--24:C>T	9.5039e-08	7.0221	0.00513562	0.000342375	79	B
3149536	3.58372e-08	7.44567	0.00193653	2.93409e-05	75	B	3149536	7.40332e-06	5.13057	0.400053	0.00215082	76	B
100045132|F|0--8:A>C	4.15215e-08	7.38173	0.0022437	3.34874e-05	76	B	100045132|F|0--8:A>C	2.77303e-05	4.55705	1	0.00488098	77	B
100095147|F|0--34:G>C	4.8235e-08	7.31664	0.00260648	3.83298e-05	77	B	100095147|F|0--34:G>C	0.00209596	2.67862	1	0.073402	78	B
100051874|F|0-21:T>A-21:T>A	5.04944e-08	7.29676	0.00272857	3.95437e-05	79	A	100051874|F|0-21:T>A-21:T>A	7.69676e-06	5.11369	0.41591	0.00214386	80	A
100044540|F|0--31:G>A	5.75914e-08	7.23964	0.00311207	4.44573e-05	80	B	100044540|F|0--31:G>A	1.9247e-06	5.71564	0.104005	0.00148578	81	B
100081366|F|0--16:C>T	5.87253e-08	7.23117	0.00317334	4.46941e-05	80	B	100081366|F|0--16:C>T	1.51835e-05	4.81863	0.820468	0.00313156	81	B
100008671	5.98837e-08	7.22269	0.00323594	4.49427e-05	78	A	100008671	1.8268e-06	5.73831	0.098715	0.00159218	79	A
100071730|F|0--59:A>G	6.3117e-08	7.19985	0.00341065	4.67204e-05	76	B	100071730|F|0--59:A>G	3.24433e-05	4.48887	1	0.00539428	77	B
3078219|F|0-18:A>T-18:A>T	6.37785e-08	7.19533	0.0034464	4.65721e-05	76	A	3078219|F|0-18:A>T-18:A>T	0.000172746	3.76259	1	0.017191	77	A
100087160|F|0--46:G>A	6.64003e-08	7.17783	0.00358808	4.78401e-05	74	B	100087160|F|0--46:G>A	8.95727e-07	6.04782	0.0484024	0.00121006	75	B
100044540	6.85952e-08	7.16371	0.00370668	4.87712e-05	74	B	100044540	1.22197e-06	5.91294	0.0660316	0.00140493	75	B
100059690	6.91231e-08	7.16038	0.0037352	4.85082e-05	79	A	100059690	2.87483e-05	4.54139	1	0.00499509	80	A
100100695	7.09769e-08	7.14888	0.00383538	4.91706e-05	75	A	100100695	6.0463e-06	5.21851	0.326724	0.00228478	76	A
100055231	7.55149e-08	7.12197	0.0040806	5.16522e-05	77	A	100055231	4.27027e-05	4.36954	1	0.00657415	78	A
100050024|F|0--68:C>G	7.88852e-08	7.103	0.00426272	5.3283e-05	78	B	100050024|F|0--68:C>G	1.913e-06	5.71828	0.103373	0.00152019	79	B
100026570	8.11313e-08	7.09081	0.00438409	5.41236e-05	79	A	100026570	1.84779e-07	6.73335	0.0099849	0.000416038	80	A
100040696|F|0--64:G>A	8.3761e-08	7.07696	0.0045262	5.51965e-05	78	B	100040696|F|0--64:G>A	2.58128e-06	5.58816	0.139485	0.00172204	79	B
100062550|F|0--5:T>A	8.76124e-08	7.05743	0.00473431	5.70388e-05	75	B	100062550|F|0--5:T>A	3.58813e-06	5.44513	0.193892	0.00195851	76	B
100096679|F|0--47:T>C	9.57659e-08	7.01879	0.0051749	6.16049e-05	74	B	100096679|F|0--47:T>C	2.34632e-05	4.62961	1	0.00428338	75	B
100083526|F|0--38:A>T	9.60456e-08	7.01752	0.00519002	6.10579e-05	80	B	100083526|F|0--38:A>T	7.95737e-05	4.09923	1	0.0104367	81	B
100065237	1.00993e-07	6.99571	0.00545738	6.34567e-05	79	A	100065237	7.0508e-06	5.15176	0.381004	0.00210499	80	A
100047295|F|0--36:A>G	1.06211e-07	6.97383	0.0057393	6.59678e-05	80	B	100047295|F|0--36:A>G	4.29677e-06	5.36686	0.232185	0.00207308	81	B
100105933|F|0--55:G>C	1.06963e-07	6.97077	0.00577994	6.49419e-05	75	A	100105933|F|0--55:G>C	6.53078e-06	5.18503	0.352904	0.00221952	76	A
100105933|F|0-55:G>C-55:G>C	1.06963e-07	6.97077	0.00577994	6.49419e-05	75	B	100105933|F|0-55:G>C-55:G>C	6.53078e-06	5.18503	0.352904	0.00221952	76	B
100039725|F|0--17:T>C	1.09233e-07	6.96165	0.0059026	6.55832e-05	79	B	100039725|F|0--17:T>C	1.27615e-05	4.8941	0.689592	0.00280322	79	B
100076166	1.12402e-07	6.94923	0.00607384	6.67443e-05	73	A	100076166	3.55001e-08	7.44977	0.00191832	0.00031972	74	A
100076050|F|0-27:G>A-27:G>A	1.16773e-07	6.93266	0.00631007	6.85864e-05	73	A	100076050|F|0-27:G>A-27:G>A	3.67145e-06	5.43516	0.198394	0.00194504	74	A
100009041	1.19971e-07	6.92092	0.00648286	6.82394e-05	80	A	100009041	6.8233e-06	5.16601	0.368711	0.00223461	81	A
100084507	1.19971e-07	6.92092	0.00648286	6.82394e-05	80	A	100084507	6.8233e-06	5.16601	0.368711	0.00223461	81	A
100058896|F|0--6:G>A	1.19971e-07	6.92092	0.00648286	6.82394e-05	80	B	100058896|F|0--6:G>A	6.8233e-06	5.16601	0.368711	0.00223461	81	B
100045945|F|0-68:G>T-68:G>T	1.24731e-07	6.90403	0.00674009	7.0208e-05	78	A	100045945|F|0-68:G>T-68:G>T	3.40907e-05	4.46736	1	0.0055823	78	A
5151714	1.26582e-07	6.89763	0.00684009	6.90905e-05	79	A	5151714	3.54722e-07	6.45011	0.0191681	0.000599003	80	A
100024711	1.26582e-07	6.89763	0.00684009	6.90905e-05	79	A	100024711	3.54722e-07	6.45011	0.0191681	0.000599003	80	A
100087027	1.26582e-07	6.89763	0.00684009	6.90905e-05	79	A	100087027	3.54722e-07	6.45011	0.0191681	0.000599003	80	A
100036031|F|0--58:C>T	1.29676e-07	6.88714	0.0070073	7.00717e-05	78	B	100036031|F|0--58:C>T	5.47001e-06	5.26201	0.295583	0.00225636	79	B
100046045|F|0-41:C>A-41:C>A	1.31134e-07	6.88229	0.00708607	7.01578e-05	74	A	100046045|F|0-41:C>A-41:C>A	7.9885e-07	6.09753	0.0431675	0.00110686	76	A
100008719	1.34994e-07	6.86969	0.00729468	7.15151e-05	78	A	100008719	7.23023e-06	5.14085	0.3907	0.00212337	79	A
100090603|F|0--21:G>A	1.35103e-07	6.86933	0.00730057	7.0878e-05	77	B	100090603|F|0--21:G>A	2.84148e-06	5.54646	0.153545	0.00182792	78	B
100090060	1.38083e-07	6.85986	0.0074616	7.17448e-05	79	A	100090060	7.80124e-06	5.10784	0.421555	0.00210778	80	A
100043744|F|0-62:A>G-62:A>G	1.39676e-07	6.85488	0.00754767	7.18812e-05	79	A	100043744|F|0-62:A>G-62:A>G	1.74295e-06	5.75871	0.0941839	0.001544	80	A
3112243|F|0--57:G>T	1.45119e-07	6.83828	0.00784179	7.32864e-05	77	B	3112243|F|0--57:G>T	2.11423e-06	5.67485	0.114247	0.00152329	78	B
3112243|F|0-57:G>T-57:G>T	1.45119e-07	6.83828	0.00784179	7.32864e-05	77	A	3112243|F|0-57:G>T-57:G>T	2.11423e-06	5.67485	0.114247	0.00152329	78	A
100008079	1.53875e-07	6.81283	0.00831494	7.69887e-05	77	A	100008079	1.91882e-06	5.71696	0.103687	0.00150272	78	A
100074095|F|0--52:A>C	1.56626e-07	6.80514	0.00846359	7.76461e-05	78	B	100074095|F|0--52:A>C	1.25518e-06	5.9013	0.0678259	0.0013842	79	B
100084848|F|0-11:G>T-11:G>T	1.56813e-07	6.80462	0.00847372	7.70324e-05	80	A	100084848|F|0-11:G>T-11:G>T	1.6325e-06	5.78715	0.0882153	0.00157527	81	A
100086780|F|0--10:C>T	1.61922e-07	6.79069	0.00874976	7.88252e-05	80	B	100086780|F|0--10:C>T	1.8813e-06	5.72554	0.10166	0.00158843	81	B
100008188	1.73042e-07	6.76185	0.00935068	8.34867e-05	76	A	100008188	0.000224836	3.64813	1	0.0202491	77	A
100036841|F|0--27:A>T	1.75741e-07	6.75513	0.0094965	8.40383e-05	77	B	100036841|F|0--27:A>T	2.68772e-06	5.57062	0.145236	0.00174983	78	B
100008658	1.78835e-07	6.74755	0.00966371	8.47678e-05	79	A	100008658	1.89573e-06	5.72222	0.10244	0.00155212	80	A
3085917|F|0--32:T>C	1.792e-07	6.74666	0.00968345	8.34765e-05	75	A	3085917|F|0--32:T>C	3.48058e-05	4.45835	1	0.00566507	76	A
3085917|F|0-32:T>C-32:T>C	1.792e-07	6.74666	0.00968345	8.34765e-05	75	B	3085917|F|0-32:T>C-32:T>C	3.48058e-05	4.45835	1	0.00566507	76	B
100076098	2.01608e-07	6.69549	0.0108943	9.3112e-05	78	A	100076098	0.000365212	3.43746	1	0.0274478	79	A
100105222|F|0-36:G>C-36:G>C	2.02836e-07	6.69286	0.0109606	9.28851e-05	74	B	100105222|F|0-36:G>C-36:G>C	1.08833e-05	4.96324	0.588102	0.00250256	76	B
3095547|F|0-15:A>G-15:A>G	2.3298e-07	6.63268	0.0125896	0.000105793	77	A	3095547|F|0-15:A>G-15:A>G	3.12772e-05	4.50477	1	0.00526519	78	A
100049546|F|0--52:G>C	2.36115e-07	6.62688	0.012759	0.000106323	80	B	100049546|F|0--52:G>C	2.8125e-05	4.55091	1	0.00490255	81	B
100096288	2.42784e-07	6.61478	0.0131193	0.000108422	79	A	100096288	4.52462e-06	5.34442	0.244497	0.00210773	80	A
3077011|F|0--67:C>G	2.48611e-07	6.60448	0.0134342	0.000109219	77	B	3077011|F|0--67:C>G	8.36333e-06	5.07762	0.451929	0.00214184	78	B
3078217|F|0--57:A>G	2.48611e-07	6.60448	0.0134342	0.000109219	77	B	3078217|F|0--57:A>G	8.36333e-06	5.07762	0.451929	0.00214184	78	B
100074593	2.50013e-07	6.60204	0.01351	0.000108949	78	A	100074593	3.50402e-06	5.45543	0.189347	0.00197236	79	A
4110393	2.67304e-07	6.573	0.0144443	0.000114635	79	A	4110393	6.09235e-06	5.21522	0.329212	0.00223954	80	A
100009085	2.67304e-07	6.573	0.0144443	0.000114635	79	A	100009085	6.09235e-06	5.21522	0.329212	0.00223954	80	A
4119850	2.81211e-07	6.55097	0.0151958	0.000111732	80	A	4119850	6.97062e-06	5.15673	0.376671	0.00210431	81	A
100009017	2.81211e-07	6.55097	0.0151958	0.000111732	80	A	100009017	6.97062e-06	5.15673	0.376671	0.00210431	81	A
100009046	2.81211e-07	6.55097	0.0151958	0.000111732	80	A	100009046	6.97062e-06	5.15673	0.376671	0.00210431	81	A
100026564	2.81211e-07	6.55097	0.0151958	0.000111732	80	A	100026564	6.97062e-06	5.15673	0.376671	0.00210431	81	A
100075326	2.81211e-07	6.55097	0.0151958	0.000111732	80	A	100075326	6.97062e-06	5.15673	0.376671	0.00210431	81	A
100081733	2.81211e-07	6.55097	0.0151958	0.000111732	80	A	100081733	6.97062e-06	5.15673	0.376671	0.00210431	81	A
100086072	2.81211e-07	6.55097	0.0151958	0.000111732	80	A	100086072	6.97062e-06	5.15673	0.376671	0.00210431	81	A
100112617	2.81211e-07	6.55097	0.0151958	0.000111732	80	A	100112617	6.97062e-06	5.15673	0.376671	0.00210431	81	A
100050733|F|0--24:C>G	2.81211e-07	6.55097	0.0151958	0.000111732	80	B	100050733|F|0--24:C>G	6.97062e-06	5.15673	0.376671	0.00210431	81	B
100061214|F|0--26:C>T	2.81211e-07	6.55097	0.0151958	0.000111732	80	B	100061214|F|0--26:C>T	6.97062e-06	5.15673	0.376671	0.00210431	81	B
100003967	2.98391e-07	6.52521	0.0161242	0.000117692	72	B	100003967	5.57449e-06	5.25379	0.301229	0.00226488	73	B
3146727|F|0--45:C>T	3.02434e-07	6.51937	0.0163426	0.000118422	77	B	3146727|F|0--45:C>T	6.63451e-05	4.17819	1	0.00921617	79	B
100076922|F|0-68:T>A-68:T>A	3.16871e-07	6.49912	0.0171227	0.000123183	79	B	100076922|F|0-68:T>A-68:T>A	7.96449e-06	5.09884	0.430377	0.00212008	80	B
100100690|F|0-15:T>C-15:T>C	3.18261e-07	6.49722	0.0171979	0.00012284	79	A	100100690|F|0-15:T>C-15:T>C	6.72236e-05	4.17248	1	0.00931426	80	A
100055501	3.26021e-07	6.48675	0.0176172	0.000124063	79	A	100055501	0.00016034	3.79496	1	0.0166942	80	A
100055502	3.26021e-07	6.48675	0.0176172	0.000124063	79	A	100055502	0.00016034	3.79496	1	0.0166942	80	A
100058343|F|0--12:T>C	3.38569e-07	6.47035	0.0182952	0.000127936	79	B	100058343|F|0--12:T>C	7.64332e-06	5.11672	0.413022	0.00215116	80	B
100003168	3.45899e-07	6.46105	0.0186914	0.000129799	72	B	100003168	7.37615e-06	5.13217	0.398585	0.00215451	73	B
100009060	3.83285e-07	6.41648	0.0207116	0.000142836	79	A	100009060	0.000345171	3.46197	1	0.0265698	80	A
100039233|F|0--63:A>C	3.89463e-07	6.40953	0.0210454	0.000144144	78	B	100039233|F|0--63:A>C	7.96606e-06	5.09876	0.430462	0.00211011	79	B
100048893|F|0--54:C>T	4.09056e-07	6.38822	0.0221042	0.000150366	80	B	100048893|F|0--54:C>T	1.18318e-06	5.92695	0.0639357	0.00138991	81	B
100021750	4.27893e-07	6.36867	0.023122	0.000156227	74	B	100021750	3.30045e-05	4.48143	1	0.00547074	75	B
100046549|F|0--8:A>G	4.3291e-07	6.3636	0.0233931	0.000156998	77	B	100046549|F|0--8:A>G	7.61541e-05	4.11831	1	0.0101109	78	B
100009079	4.49258e-07	6.3475	0.0242766	0.000160769	78	A	100009079	1.56159e-05	4.80643	0.843835	0.00319635	79	A
100072203	4.49258e-07	6.3475	0.0242766	0.000160769	78	A	100072203	1.56159e-05	4.80643	0.843835	0.00319635	79	A
100089968	4.70456e-07	6.32748	0.025422	0.000167247	72	B	100089968	1.6001e-05	4.79585	0.864649	0.00326283	73	B
100074095|F|0-52:A>C-52:A>C	5.08184e-07	6.29398	0.0274607	0.000179479	78	A	100074095|F|0-52:A>C-52:A>C	9.09262e-07	6.04131	0.0491338	0.00119838	79	A
100096286|F|0-17:T>A-17:T>A	5.10912e-07	6.29165	0.0276081	0.00017927	75	A	100096286|F|0-17:T>A-17:T>A	1.11597e-05	4.95235	0.603038	0.00250223	76	A
100038785|F|0--9:A>G	6.49617e-07	6.18734	0.0351034	0.000226469	75	B	100038785|F|0--9:A>G	0.000992841	3.00312	1	0.0504705	76	B
100087499|F|0--41:C>G	6.9483e-07	6.15812	0.0375465	0.000240678	76	B	100087499|F|0--41:C>G	3.32568e-07	6.47812	0.017971	0.000619689	77	B
100040696|F|0-64:G>A-64:G>A	7.53526e-07	6.1229	0.0407183	0.000259347	78	A	100040696|F|0-64:G>A-64:G>A	1.10184e-05	4.95788	0.595404	0.0025017	79	A
100105446|F|0--64:C>T	7.99687e-07	6.09708	0.0432127	0.000273493	79	B	100105446|F|0--64:C>T	1.26921e-06	5.89647	0.0685843	0.00137169	80	B
100034918	8.05611e-07	6.09387	0.0435328	0.000273786	79	A	100034918	3.36599e-05	4.47289	1	0.00554537	80	A
100112699	8.30491e-07	6.08066	0.0448773	0.000280478	79	A	100112699	2.95325e-06	5.5297	0.159585	0.00183431	79	A
100090603|F|0-21:G>A-21:G>A	8.40928e-07	6.07524	0.0454412	0.000282239	77	A	100090603|F|0-21:G>A-21:G>A	1.64196e-05	4.78464	0.887265	0.00333558	78	A
100051573	8.41553e-07	6.07492	0.045475	0.000280705	72	B	100051573	1.27553e-05	4.89431	0.689258	0.0028133	73	B
100113102	8.61371e-07	6.06481	0.0465459	0.000285552	78	A	100113102	3.05593e-05	4.51486	1	0.00524233	79	A
100039594|F|0--35:C>T	8.83278e-07	6.0539	0.0477297	0.000291029	79	A	100039594|F|0--35:C>T	7.44941e-06	5.12788	0.402544	0.00214119	80	A
100037268|F|0--20:G>A	9.13016e-07	6.03952	0.0493367	0.000299005	78	B	100037268|F|0--20:G>A	3.09618e-06	5.50917	0.167309	0.00179902	79	B
100097185	9.21426e-07	6.03554	0.0497911	0.000299941	76	A	100097185	0.000273369	3.56325	1	0.0230094	77	A
3126860|F|0-7:T>G-7:T>G	9.2922e-07	6.03188	0.0502123	0.000300667	78	B	3126860|F|0-7:T>G-7:T>G	0.000568896	3.24497	1	0.0367721	79	B
5151714|F|0--7:C>G	9.4977e-07	6.02238	0.0513227	0.000305487	77	A	5151714|F|0--7:C>G	4.13775e-06	5.38324	0.223592	0.00203265	78	A
100072201|F|0-35:C>T-35:C>T	9.5094e-07	6.02185	0.0513859	0.000304053	77	A	100072201|F|0-35:C>T-35:C>T	1.98711e-05	4.70178	1	0.0038077	78	A
100052404|F|0--15:C>T	9.6316e-07	6.0163	0.0520463	0.000306149	77	B	100052404|F|0--15:C>T	2.2874e-05	4.64066	1	0.00423302	78	B
100070789|F|0-13:C>T-13:C>T	1.10056e-06	5.95839	0.059471	0.000347777	75	A	100070789|F|0-13:C>T-13:C>T	0.000273759	3.56263	1	0.0230064	77	A
100071955|F|0-9:T>C-9:T>C	1.12268e-06	5.94974	0.0606663	0.000352704	77	B	100071955|F|0-9:T>C-9:T>C	0.000152549	3.81659	1	0.016195	78	B
100104115	1.16393e-06	5.93407	0.0628953	0.00036355	75	A	100104115	4.5607e-05	4.34097	1	0.00686481	76	A
100044541	1.18416e-06	5.92659	0.0639886	0.000367744	77	A	100044541	1.71126e-05	4.76668	0.924715	0.00338723	78	A
100070789|F|0--13:C>T	1.1868e-06	5.92562	0.0641314	0.000366458	75	B	100070789|F|0--13:C>T	2.66482e-05	4.57433	1	0.0047368	77	B
100041940|F|0-57:T>A-57:T>A	1.20063e-06	5.92059	0.0648787	0.000368622	74	B	100041940|F|0-57:T>A-57:T>A	0.0339063	1.46972	1	0.362955	75	B
100044531|F|0--25:G>A	1.22063e-06	5.91342	0.0659591	0.000372643	80	A	100044531|F|0--25:G>A	0.000171216	3.76646	1	0.0171017	81	A
100039594|F|0-35:C>T-35:C>T	1.26793e-06	5.89691	0.068515	0.000384909	79	B	100039594|F|0-35:C>T-35:C>T	3.08545e-05	4.51068	1	0.00525958	80	B
100088636|F|0--31:G>C	1.30929e-06	5.88296	0.07075	0.000395244	73	B	100088636|F|0--31:G>C	2.78845e-07	6.55464	0.015068	0.000538141	74	B
100041606	1.32609e-06	5.87743	0.0716577	0.000398091	78	A	100041606	1.0824e-06	5.96561	0.0584896	0.00136022	79	A
100099710|F|0--21:C>T	1.33246e-06	5.87535	0.0720019	0.000397793	74	B	100099710|F|0--21:C>T	2.43045e-05	4.61431	1	0.00439245	75	B
100047449	1.34612e-06	5.87092	0.07274	0.000399663	78	B	100047449	3.68534e-06	5.43352	0.199145	0.00193344	79	B
100008776	1.3603e-06	5.86637	0.0735065	0.000401668	80	A	100008776	1.51762e-05	4.81884	0.820076	0.00314205	81	A
100074592|F|0-18:C>T-18:C>T	1.38088e-06	5.85984	0.0746188	0.000405529	76	A	100074592|F|0-18:C>T-18:C>T	9.99991e-06	5	0.540365	0.002391	78	A
100052048|F|0--44:G>C	1.403e-06	5.85294	0.0758138	0.000409797	79	B	100052048|F|0--44:G>C	6.46288e-06	5.18957	0.349234	0.00223868	81	B
100036031|F|0-58:C>T-58:C>T	1.42585e-06	5.84593	0.0770484	0.000414231	78	A	100036031|F|0-58:C>T-58:C>T	1.33782e-05	4.8736	0.722919	0.00291499	79	A
100077375|F|0--11:T>A	1.45154e-06	5.83817	0.0784366	0.000419439	77	B	100077375|F|0--11:T>A	4.44739e-05	4.3519	1	0.00676967	78	B
100105928|F|0--21:G>A	1.4912e-06	5.82646	0.0805801	0.00042861	79	B	100105928|F|0--21:G>A	2.53272e-06	5.59641	0.136861	0.00171076	80	B
100041099|F|0--56:C>T	1.50019e-06	5.82385	0.0810659	0.000428912	80	B	100041099|F|0--56:C>T	8.05598e-06	5.09388	0.435321	0.00212352	81	B
100060185|F|0--8:A>G	1.53304e-06	5.81445	0.082841	0.000435997	80	B	100060185|F|0--8:A>G	3.51505e-06	5.45407	0.189943	0.00195817	81	B
100039725|F|0-17:T>C-17:T>C	1.5332e-06	5.8144	0.0828498	0.00043376	79	A	100039725|F|0-17:T>C-17:T>C	0.000121943	3.91384	1	0.0138725	79	A
100038707|F|0--26:T>G	1.55087e-06	5.80943	0.0838043	0.000436472	80	B	100038707|F|0--26:T>G	0.000234143	3.63052	1	0.0207416	81	B
100057923|F|0--10:A>G	1.56092e-06	5.80662	0.0843472	0.000437024	78	B	100057923|F|0--10:A>G	4.02029e-06	5.39574	0.217244	0.00203032	79	B
100024757	1.59003e-06	5.7986	0.0859203	0.00044288	79	A	100024757	3.50069e-06	5.45585	0.189167	0.00199123	80	A
100041178|F|0--45:G>T	1.62822e-06	5.78829	0.0879841	0.000439913	80	B	100041178|F|0--45:G>T	6.46288e-06	5.18957	0.349234	0.00223868	81	B
100041683|F|0--46:C>A	1.62822e-06	5.78829	0.0879841	0.000439913	80	B	100041683|F|0--46:C>A	6.46288e-06	5.18957	0.349234	0.00223868	81	B
100050700|F|0--44:G>A	1.62822e-06	5.78829	0.0879841	0.000439913	80	B	100050700|F|0--44:G>A	6.46288e-06	5.18957	0.349234	0.00223868	81	B
100098075|F|0--56:G>A	1.62822e-06	5.78829	0.0879841	0.000439913	80	B	100098075|F|0--56:G>A	6.46288e-06	5.18957	0.349234	0.00223868	81	B
100106298|F|0--8:A>G	1.62822e-06	5.78829	0.0879841	0.000439913	80	B	100106298|F|0--8:A>G	6.46288e-06	5.18957	0.349234	0.00223868	81	B
100110038|F|0--26:G>A	1.62822e-06	5.78829	0.0879841	0.000439913	80	B	100110038|F|0--26:G>A	6.46288e-06	5.18957	0.349234	0.00223868	81	B
100095876|F|0-27:C>T-27:C>T	1.63123e-06	5.78748	0.088147	0.000438534	77	A	100095876|F|0-27:C>T-27:C>T	0.000568097	3.24558	1	0.0368085	78	A
100008479	1.65804e-06	5.78041	0.0895953	0.000441348	77	A	100008479	9.35495e-05	4.02896	1	0.0116478	78	A
100008497	1.65804e-06	5.78041	0.0895953	0.000441348	77	A	100008497	9.35495e-05	4.02896	1	0.0116478	78	A
100105928|F|0--26:T>C	1.69775e-06	5.77013	0.0917412	0.000449703	78	B	100105928|F|0--26:T>C	4.5926e-06	5.33794	0.24817	0.00208546	79	B
100007706	1.70537e-06	5.76818	0.0921528	0.000449518	73	A	100007706	0.00589627	2.22942	1	0.129942	74	A
100050024|F|0-68:C>G-68:C>G	1.71327e-06	5.76617	0.0925801	0.00044941	78	A	100050024|F|0-68:C>G-68:C>G	1.45204e-05	4.83802	0.784641	0.003065	79	A
100000216	1.74941e-06	5.75711	0.0945328	0.000456672	74	B	100000216	4.83894e-06	5.31525	0.261482	0.00210872	75	B
100041067|F|0--48:A>C	1.77017e-06	5.75198	0.0956547	0.00045987	79	B	100041067|F|0--48:A>C	7.56488e-06	5.1212	0.408783	0.00215149	80	B
100105927|F|0-20:T>A-20:T>A	1.79763e-06	5.7453	0.0971384	0.000464769	77	B	100105927|F|0-20:T>A-20:T>A	5.5709e-06	5.25407	0.301035	0.00228057	78	B
100050220|F|0-25:C>T-25:C>T	1.79943e-06	5.74486	0.0972359	0.00046302	72	A	100050220|F|0-25:C>T-25:C>T	4.63473e-06	5.33398	0.250447	0.00208706	73	A
100009023	1.86879e-06	5.72844	0.100984	0.000478587	78	A	100009023	3.30231e-05	4.48118	1	0.0054571	79	A
100039265|F|0--9:T>C	1.88595e-06	5.72447	0.101911	0.000480703	78	B	100039265|F|0--9:T>C	0.00117486	2.93001	1	0.0559841	79	B
100050807|F|0--48:G>T	1.9272e-06	5.71507	0.10414	0.000486626	79	B	100050807|F|0--48:G>T	7.75122e-06	5.11063	0.418853	0.00210479	80	B
100111636|F|0-9:G>C-9:G>C	1.9272e-06	5.71507	0.10414	0.000486626	79	B	100111636|F|0-9:G>C-9:G>C	7.75122e-06	5.11063	0.418853	0.00210479	80	B
100042064|F|0-11:T>C-11:T>C	2.01623e-06	5.69546	0.108951	0.000506739	79	B	100042064|F|0-11:T>C-11:T>C	2.33621e-05	4.63149	1	0.00429394	80	B
100063459|F|0--9:C>A	2.06211e-06	5.68569	0.11143	0.000515871	77	B	100063459|F|0--9:C>A	8.14023e-06	5.08936	0.439874	0.00213531	79	B
100090921	2.07441e-06	5.6831	0.112095	0.000516558	78	A	100090921	1.33954e-06	5.87304	0.0723848	0.00141931	79	A
100080986|F|0--11:G>C	2.08275e-06	5.68136	0.112545	0.000516254	77	B	100080986|F|0--11:G>C	6.65037e-06	5.17715	0.359366	0.00221831	78	B
100084298|F|0--22:T>G	2.09596e-06	5.67862	0.11326	0.000514807	78	B	100084298|F|0--22:T>G	9.07049e-06	5.04237	0.490142	0.00224836	79	B
100084298|F|0--7:A>G	2.09596e-06	5.67862	0.11326	0.000514807	78	B	100084298|F|0--7:A>G	9.07049e-06	5.04237	0.490142	0.00224836	79	B
5150252|F|0--51:A>T	2.10348e-06	5.67706	0.113666	0.000514315	75	B	5150252|F|0--51:A>T	0.000203311	3.69184	1	0.0189419	76	B
100052532|F|0--36:T>G	2.15497e-06	5.66656	0.116448	0.000524532	80	B	100052532|F|0--36:T>G	0.000139771	3.85458	1	0.0151056	81	B
100049546|F|0-52:G>C-52:G>C	2.22432e-06	5.6528	0.120195	0.000538983	80	A	100049546|F|0-52:G>C-52:G>C	0.00025299	3.5969	1	0.0217343	81	A
100112616	2.23607e-06	5.65051	0.12083	0.000539412	79	A	100112616	1.40294e-05	4.85296	0.758109	0.00300837	80	A
100071955|F|0--9:T>C	2.24048e-06	5.64966	0.121069	0.000538075	77	A	100071955|F|0--9:T>C	9.76421e-05	4.01036	1	0.0118568	78	A
100047700	2.25412e-06	5.64702	0.121806	0.000538953	76	A	100047700	0.000558644	3.25286	1	0.0364583	77	A
100100326	2.32669e-06	5.63326	0.125727	0.000553854	78	A	100100326	0.000149545	3.82523	1	0.0159703	79	A
100068991|F|0--67:C>A	2.3317e-06	5.63233	0.125998	0.000550199	78	B	100068991|F|0--67:C>A	8.95562e-06	5.0479	0.483935	0.00224044	79	B
100069644|F|0--7:T>C	2.3317e-06	5.63233	0.125998	0.000550199	78	B	100069644|F|0--7:T>C	8.95562e-06	5.0479	0.483935	0.00224044	79	B
100025505	2.47731e-06	5.60602	0.133866	0.000582017	79	A	100025505	1.44291e-06	5.84076	0.0779706	0.0014439	80	A
100050733|F|0-24:C>G-24:C>G	2.54539e-06	5.59425	0.137545	0.000595423	80	A	100050733|F|0-24:C>G-24:C>G	3.83196e-07	6.41658	0.0207068	0.000627478	81	A
100009013	2.55165e-06	5.59318	0.137884	0.000594315	77	A	100009013	0.00384086	2.41557	1	0.0986447	78	A
100038344|F|0--27:A>G	2.62727e-06	5.5805	0.14197	0.000609301	77	B	100038344|F|0--27:A>G	3.8965e-07	6.40933	0.0210555	0.000619279	78	B
100070468|F|0--28:G>A	2.63672e-06	5.57894	0.142481	0.000606289	76	A	100070468|F|0--28:G>A	0.000107453	3.96878	1	0.0127895	77	A
100070468|F|0-28:G>A-28:G>A	2.63672e-06	5.57894	0.142481	0.000606289	76	B	100070468|F|0-28:G>A-28:G>A	0.000107453	3.96878	1	0.0127895	77	B
100072365|F|0--23:A>T	2.6715e-06	5.57324	0.14436	0.000609103	76	B	100072365|F|0--23:A>T	0.000110783	3.95553	1	0.0130708	77	B
100072365|F|0-23:A>T-23:A>T	2.6715e-06	5.57324	0.14436	0.000609103	76	A	100072365|F|0-23:A>T-23:A>T	0.000110783	3.95553	1	0.0130708	77	A
100009082	2.73058e-06	5.56375	0.147552	0.000619956	79	A	100009082	8.99194e-05	4.04615	1	0.0113527	80	A
100038790|F|0--68:A>C	2.74028e-06	5.56221	0.148077	0.000619556	77	B	100038790|F|0--68:A>C	0.0021683	2.66388	1	0.0740635	78	B
4336169	2.84773e-06	5.5455	0.153883	0.000641167	73	B	4336169	0.000203785	3.69083	1	0.0189534	74	B
100008150	3.09508e-06	5.50933	0.167249	0.000693965	73	A	100008150	8.48962e-06	5.07111	0.458753	0.00216393	74	A
100104121|F|0--24:G>T	3.12771e-06	5.50477	0.169012	0.000698384	80	B	100104121|F|0--24:G>T	3.3827e-05	4.47074	1	0.00555596	81	B
100052258|F|0--59:C>T	3.29804e-06	5.48174	0.178216	0.000733386	74	B	100052258|F|0--59:C>T	0.00131109	2.88237	1	0.0596357	75	B
100079434|F|0-11:G>A-11:G>A	3.36545e-06	5.47296	0.181859	0.000745309	76	A	100079434|F|0-11:G>A-11:G>A	0.000781953	3.10682	1	0.0444783	77	A
3079445	3.42678e-06	5.46511	0.185173	0.000746651	80	A	3079445	1.64664e-05	4.7834	0.889793	0.00329553	81	A
100081004	3.42678e-06	5.46511	0.185173	0.000746651	80	A	100081004	1.64664e-05	4.7834	0.889793	0.00329553	81	A
100085770	3.42678e-06	5.46511	0.185173	0.000746651	80	A	100085770	1.64664e-05	4.7834	0.889793	0.00329553	81	A
100098951	3.42678e-06	5.46511	0.185173	0.000746651	80	A	100098951	1.64664e-05	4.7834	0.889793	0.00329553	81	A
100045132|F|0-8:A>C-8:A>C	3.44064e-06	5.46336	0.185922	0.000746659	76	A	100045132|F|0-8:A>C-8:A>C	0.000308193	3.51118	1	0.0245631	77	A
100094130|F|0-26:A>G-26:A>G	3.47255e-06	5.45935	0.187646	0.000750571	78	B	100094130|F|0-26:A>G-26:A>G	3.21606e-05	4.49268	1	0.00538039	79	B
100052081|F|0--58:C>T	3.53597e-06	5.45149	0.191073	0.000761234	79	B	100052081|F|0--58:C>T	3.4611e-06	5.46079	0.187027	0.00198965	80	B
100009037	3.53684e-06	5.45139	0.19112	0.000758399	79	A	100009037	0.000153709	3.8133	1	0.0161594	80	A
100050752|F|0--44:C>T	3.56017e-06	5.44853	0.192381	0.000760385	75	B	100050752|F|0--44:C>T	1.0519e-05	4.97802	0.568417	0.00246068	76	B
100009018	3.58222e-06	5.44585	0.193573	0.000762083	76	A	100009018	0.000437577	3.35895	1	0.0312356	78	A
100094181|F|0--19:G>T	3.67027e-06	5.4353	0.19833	0.000777752	78	B	100094181|F|0--19:G>T	1.62733e-06	5.78852	0.087936	0.00159884	79	B
100008514	3.7563e-06	5.42524	0.202979	0.000792872	79	A	100008514	2.48049e-06	5.60546	0.134038	0.00169668	80	A
100069744|F|0--11:G>A	3.84868e-06	5.41469	0.207971	0.000809212	79	B	100069744|F|0--11:G>A	0.000153092	3.81505	1	0.0161575	80	B
100106407|F|0-25:G>A-25:G>A	3.84961e-06	5.41458	0.208022	0.00080627	76	A	100106407|F|0-25:G>A-25:G>A	0.000124242	3.90573	1	0.014016	77	A
100046583|F|0-55:A>G-55:A>G	4.02178e-06	5.39558	0.217325	0.000839078	78	B	100046583|F|0-55:A>G-55:A>G	1.47022e-05	4.83262	0.794464	0.0030913	79	B
100008397	4.04121e-06	5.39349	0.218375	0.000839888	78	A	100008397	3.60717e-06	5.44283	0.19492	0.0019492	79	A
3092297|F|0--28:T>C	4.11388e-06	5.38575	0.222302	0.000851714	75	B	3092297|F|0--28:T>C	0.00245378	2.61016	1	0.0790667	76	B
3163083|F|0-58:G>A-58:G>A	4.13999e-06	5.383	0.223712	0.000853848	76	B	3163083|F|0-58:G>A-58:G>A	8.89524e-05	4.05084	1	0.0112834	77	B
100049981|F|0--43:T>C	4.16717e-06	5.38016	0.225181	0.000856187	80	B	100049981|F|0--43:T>C	5.63429e-06	5.24916	0.30446	0.00227209	81	B
100080332|F|0-35:A>C-35:A>C	4.17108e-06	5.37975	0.225393	0.000853745	73	B	100080332|F|0-35:A>C-35:A>C	4.97544e-06	5.30317	0.268858	0.00215086	74	B
100099607|F|0-29:C>T-29:C>T	4.22622e-06	5.37405	0.228372	0.000861765	77	A	100099607|F|0-29:C>T-29:C>T	0.000525337	3.27956	1	0.0350465	78	A
3080419|F|0--26:C>A	4.23194e-06	5.37346	0.228682	0.000859689	76	B	3080419|F|0--26:C>A	2.32028e-05	4.63446	1	0.00427921	77	B
100074809|F|0--30:A>T	4.26272e-06	5.37031	0.230345	0.000862699	76	B	100074809|F|0--30:A>T	4.74535e-06	5.32373	0.256424	0.00211921	77	B
100040614|F|0--49:C>G	4.3239e-06	5.36412	0.233651	0.000871815	76	B	100040614|F|0--49:C>G	3.53737e-05	4.45132	1	0.00572301	77	B
100096679|F|0-47:T>C-47:T>C	4.33392e-06	5.36312	0.234192	0.000870586	74	A	100096679|F|0-47:T>C-47:T>C	2.49192e-05	4.60347	1	0.00448853	75	A
3074801|F|0-12:A>C-12:A>C	4.52981e-06	5.34392	0.244777	0.000906566	80	B	3074801|F|0-12:A>C-12:A>C	0.00199147	2.70083	1	0.071742	81	B
100072513	4.5359e-06	5.34334	0.245106	0.000904435	72	A	100072513	2.15908e-06	5.66573	0.11667	0.00153514	73	A
100038785|F|0-9:A>G-9:A>G	4.54711e-06	5.34226	0.245712	0.000903337	75	A	100038785|F|0-9:A>G-9:A>G	0.000472244	3.32583	1	0.0324665	76	A
100080667	4.56209e-06	5.34084	0.246522	0.000902993	79	A	100080667	5.97961e-06	5.22333	0.32312	0.00227549	80	A
100046202|F|0--12:A>C	4.57743e-06	5.33938	0.247351	0.00089944	77	B	100046202|F|0--12:A>C	0.000140044	3.85374	1	0.0150748	78	B
100046202|F|0-12:A>C-12:A>C	4.57743e-06	5.33938	0.247351	0.00089944	77	A	100046202|F|0-12:A>C-12:A>C	0.000140044	3.85374	1	0.0150748	78	A
5151714|F|0-7:C>G-7:C>G	4.59583e-06	5.33764	0.248345	0.000899783	77	B	5151714|F|0-7:C>G-7:C>G	6.09951e-06	5.2147	0.329599	0.00222702	78	B
100068661|F|0--5:A>G	4.60343e-06	5.33692	0.248756	0.000898018	72	B	100068661|F|0--5:A>G	4.78661e-06	5.31997	0.258654	0.00212011	73	B
100058343|F|0-12:T>C-12:T>C	4.60755e-06	5.33653	0.248978	0.000895588	79	A	100058343|F|0-12:T>C-12:T>C	0.00019603	3.70768	1	0.0184867	80	A
100008493	4.63595e-06	5.33386	0.250513	0.000897879	77	A	100008493	4.13736e-06	5.38328	0.223571	0.00205111	78	A
100015598	4.64515e-06	5.333	0.25101	0.000896448	75	A	100015598	0.00048043	3.31837	1	0.0328205	76	A
100076145|F|0-6:T>C-6:T>C	4.77933e-06	5.32063	0.258261	0.00091906	77	B	100076145|F|0-6:T>C-6:T>C	0.000257036	3.59001	1	0.021977	78	B
100044540|F|0-31:G>A-31:G>A	5.24533e-06	5.28023	0.283442	0.00100509	80	A	100044540|F|0-31:G>A-31:G>A	9.1405e-05	4.03903	1	0.01146	81	A
100043887|F|0--9:T>A	5.37458e-06	5.26966	0.290426	0.00102622	75	B	100043887|F|0--9:T>A	0.000333429	3.477	1	0.0258501	76	B
100091789|F|0--45:T>C	5.46e-06	5.26281	0.295042	0.00103886	76	B	100091789|F|0--45:T>C	3.06563e-06	5.51348	0.165658	0.00180063	77	B
100101193|F|0--16:C>T	5.47296e-06	5.26178	0.295742	0.00103767	80	B	100101193|F|0--16:C>T	4.49848e-06	5.34693	0.243084	0.00211378	81	B
100048602	5.48052e-06	5.26118	0.296151	0.00103547	72	B	100048602	0.00200772	2.6973	1	0.0718962	73	B
100025090	5.70532e-06	5.24372	0.308299	0.00107419	76	A	100025090	6.9506e-06	5.15798	0.37559	0.00222242	77	A
100089163|F|0--20:A>C	5.71898e-06	5.24268	0.309037	0.00107302	77	B	100089163|F|0--20:A>C	0.000869896	3.06053	1	0.0467727	78	B
100009050	5.7476e-06	5.24051	0.310583	0.00107466	78	A	100009050	0.000165404	3.78145	1	0.0168959	79	A
100047365|F|0-8:C>T-8:C>T	5.97578e-06	5.22361	0.322913	0.00111347	76	A	100047365|F|0-8:C>T-8:C>T	7.42367e-05	4.12938	1	0.010054	77	A
100043193|F|0-38:C>G-38:C>G	6.05766e-06	5.2177	0.327338	0.00111717	80	B	100043193|F|0-38:C>G-38:C>G	9.59275e-05	4.01806	1	0.0117543	81	B
100044706|F|0--33:C>A	6.05766e-06	5.2177	0.327338	0.00111717	80	B	100044706|F|0--33:C>A	9.59275e-05	4.01806	1	0.0117543	81	B
100062497|F|0--9:G>T	6.05766e-06	5.2177	0.327338	0.00111717	80	B	100062497|F|0--9:G>T	9.59275e-05	4.01806	1	0.0117543	81	B
100043887|F|0-9:T>A-9:T>A	6.11065e-06	5.21391	0.330201	0.00112311	75	A	100043887|F|0-9:T>A-9:T>A	3.55305e-05	4.4494	1	0.00573123	76	A
100069908	6.26127e-06	5.20334	0.33834	0.00114689	76	A	100069908	0.000228694	3.64075	1	0.0205623	77	A
100089266	6.32951e-06	5.19863	0.342028	0.00115548	78	A	100089266	3.75259e-05	4.42567	1	0.00599938	79	A
100046227|F|0--40:A>T	6.42029e-06	5.19245	0.346933	0.0011681	79	B	100046227|F|0--40:A>T	0.000114633	3.94069	1	0.0133789	80	B
100089264|F|0-8:G>T-8:G>T	6.53471e-06	5.18477	0.353116	0.00118493	73	A	100089264|F|0-8:G>T-8:G>T	2.04898e-05	4.68846	1	0.00391239	75	A
100071226|F|0-15:C>T-15:C>T	6.53648e-06	5.18466	0.353212	0.00118129	75	A	100071226|F|0-15:C>T-15:C>T	0.000121257	3.91629	1	0.0138236	76	A
3082739|F|0-14:G>A-14:G>A	6.5961e-06	5.18071	0.356434	0.00118809	77	B	3082739|F|0-14:G>A-14:G>A	0.00161648	2.79143	1	0.0630228	78	B
100043498|F|0--40:G>A	6.63861e-06	5.17792	0.358731	0.00119177	72	B	100043498|F|0--40:G>A	2.96109e-05	4.52855	1	0.00511209	73	B
100101753	6.72237e-06	5.17248	0.363256	0.00120281	78	A	100101753	4.39472e-05	4.35707	1	0.00672741	79	A
100022695	6.75226e-06	5.17055	0.364872	0.00120418	78	A	100022695	6.06793e-05	4.21696	1	0.00865152	79	A
100037665	6.98092e-06	5.15609	0.377228	0.00124086	79	A	100037665	0.000542766	3.26539	1	0.0357676	80	A
100008645	7.29013e-06	5.13726	0.393937	0.00129157	78	A	100008645	7.71921e-06	5.11243	0.417123	0.00212818	79	A
100043440|F|0-14:A>T-14:A>T	7.33565e-06	5.13456	0.396397	0.00129539	79	B	100043440|F|0-14:A>T-14:A>T	0.000170881	3.76731	1	0.0170998	80	B
100089264|F|0--8:G>T	7.45868e-06	5.12734	0.403044	0.00131282	73	B	100089264|F|0--8:G>T	0.000184873	3.73313	1	0.0180978	75	B
100047757|F|0--21:G>C	7.5546e-06	5.12179	0.408228	0.00132539	80	B	100047757|F|0--21:G>C	0.000613786	3.21198	1	0.0385665	81	B
100059110	7.58029e-06	5.12031	0.409616	0.00132559	72	B	100059110	1.09984e-05	4.95867	0.59432	0.00250768	73	B
100039408|F|0-65:C>T-65:C>T	7.6318e-06	5.11737	0.4124	0.0013303	80	B	100039408|F|0-65:C>T-65:C>T	0.000195985	3.70778	1	0.0185148	81	B
100007403	7.75396e-06	5.11048	0.419001	0.00134724	79	A	100007403	0.000349323	3.45677	1	0.0266992	80	A
100111649|F|0--32:C>T	7.82118e-06	5.10673	0.422633	0.00135457	77	B	100111649|F|0--32:C>T	0.000138289	3.85921	1	0.0150054	78	B
100006000	7.93257e-06	5.10059	0.428652	0.00136947	73	B	100006000	1.34244e-05	4.8721	0.725415	0.00290166	74	B
100036547|F|0--30:T>C	8.06574e-06	5.09336	0.435848	0.00138362	80	B	100036547|F|0--30:T>C	0.000165149	3.78212	1	0.0169018	81	B
100039304|F|0--8:T>G	8.06574e-06	5.09336	0.435848	0.00138362	80	B	100039304|F|0--8:T>G	0.000165149	3.78212	1	0.0169018	81	B
100079177|F|0-24:G>A-24:G>A	8.45404e-06	5.07294	0.456831	0.00144564	79	A	100079177|F|0-24:G>A-24:G>A	8.8051e-05	4.05527	1	0.0112217	80	A
100084191|F|0--9:G>A	8.55118e-06	5.06797	0.46208	0.00145764	77	B	100084191|F|0--9:G>A	0.000198938	3.70128	1	0.0186308	78	B
100080532|F|0--19:C>G	8.60802e-06	5.0651	0.465152	0.00146271	80	B	100080532|F|0--19:C>G	0.000505353	3.29641	1	0.0340071	81	B
100087342|F|0--42:C>G	8.75286e-06	5.05785	0.472978	0.00148266	80	B	100087342|F|0--42:C>G	1.01771e-05	4.99238	0.549939	0.00240148	81	B
100037160|F|0--33:C>G	8.77111e-06	5.05695	0.473964	0.00148111	77	B	100037160|F|0--33:C>G	0.000205638	3.6869	1	0.0190929	78	B
3153768	8.77616e-06	5.0567	0.474237	0.00147735	78	A	3153768	0.000487917	3.31165	1	0.0332479	79	A
100039408|F|0--65:C>T	9.08697e-06	5.04158	0.491033	0.00152492	80	A	100039408|F|0--65:C>T	0.000160928	3.79337	1	0.0166911	81	A
100088801	9.27181e-06	5.03284	0.501021	0.00155112	79	A	100088801	0.000415711	3.38121	1	0.0300318	80	A
100037295	9.51307e-06	5.02168	0.514058	0.00158657	75	B	100037295	0.000294047	3.53158	1	0.0240021	76	B
100025601	9.56987e-06	5.01909	0.517127	0.00158625	78	A	100025601	8.47526e-05	4.07185	1	0.0109827	79	A
100050047	9.56987e-06	5.01909	0.517127	0.00158625	78	A	100050047	8.47526e-05	4.07185	1	0.0109827	79	A
100047699|F|0-9:C>A-9:C>A	9.59792e-06	5.01782	0.518643	0.00158603	80	A	100047699|F|0-9:C>A-9:C>A	0.000224793	3.64822	1	0.020279	81	A
100095274|F|0--62:G>A	9.688e-06	5.01377	0.523511	0.00159604	80	B	100095274|F|0--62:G>A	0.000291014	3.53609	1	0.0238266	81	B
100074290	9.77925e-06	5.00969	0.528441	0.00160617	78	A	100074290	0.000287489	3.54138	1	0.0236095	79	A
100090921|F|0--17:C>A	9.91334e-06	5.00378	0.535687	0.00162326	80	A	100090921|F|0--17:C>A	6.92394e-06	5.15965	0.374149	0.00222708	81	A
100036841|F|0-27:A>T-27:A>T	1.01932e-05	4.99169	0.550811	0.00166405	77	A	100036841|F|0-27:A>T-27:A>T	1.92764e-05	4.71497	1	0.00372013	78	A
100025062	1.03164e-05	4.98647	0.55747	0.00167909	78	A	100025062	0.000166488	3.77862	1	0.0169426	78	A
100072681|F|0-10:A>G-10:A>G	1.04738e-05	4.9799	0.56597	0.00169958	76	B	100072681|F|0-10:A>G-10:A>G	0.00206442	2.6852	1	0.0727217	77	B
100046067	1.05855e-05	4.97529	0.572009	0.00171257	73	B	100046067	6.00686e-05	4.22135	1	0.00860989	74	B
100008418	1.08643e-05	4.964	0.587074	0.00174203	79	A	100008418	0.000168423	3.7736	1	0.0169796	80	A
100025466	1.08643e-05	4.964	0.587074	0.00174203	79	A	100025466	0.000168423	3.7736	1	0.0169796	80	A
100107532	1.08643e-05	4.964	0.587074	0.00174203	79	A	100107532	3.22723e-05	4.49117	1	0.0053824	79	A
100085897	1.10489e-05	4.95668	0.597048	0.00176638	78	A	100085897	6.16023e-05	4.2104	1	0.00871415	79	A
100104179	1.12121e-05	4.95031	0.605867	0.00178719	77	A	100104179	1.6723e-06	5.77669	0.0903661	0.00153163	78	A
100050537|F|0--44:T>G	1.12827e-05	4.94759	0.609681	0.00179315	78	B	100050537|F|0--44:T>G	0.00994723	2.0023	1	0.17612	79	B
100052048|F|0-44:G>C-44:G>C	1.12878e-05	4.94739	0.609957	0.0017887	79	A	100052048|F|0-44:G>C-44:G>C	0.000782335	3.10661	1	0.0441745	81	A
3142138|F|0--18:G>A	1.13516e-05	4.94494	0.613406	0.00179355	80	B	3142138|F|0--18:G>A	6.24378e-05	4.20455	1	0.00880927	81	B
100043440	1.14123e-05	4.94262	0.616689	0.00179789	79	A	100043440	0.00016734	3.7764	1	0.0169336	80	A
100025052	1.14997e-05	4.93931	0.621407	0.00180638	76	A	100025052	8.82086e-05	4.05449	1	0.0112154	77	A
100100690|F|0--15:T>C	1.18018e-05	4.92805	0.637735	0.00184847	79	B	100100690|F|0--15:T>C	0.000787984	3.10348	1	0.0444471	80	B
100008670	1.18963e-05	4.92459	0.642838	0.00185788	79	A	100008670	1.20491e-05	4.91905	0.651097	0.00266843	80	A
100025304	1.19624e-05	4.92218	0.646413	0.00186283	77	A	100025304	2.21646e-05	4.65434	1	0.00411584	78	A
100037654|F|0-10:C>T-10:C>T	1.19996e-05	4.92083	0.648425	0.00186326	73	A	100037654|F|0-10:C>T-10:C>T	0.000198412	3.70243	1	0.0186462	74	A
100103139|F|0-23:G>A-23:G>A	1.20248e-05	4.91992	0.649785	0.00186181	80	A	100103139|F|0-23:G>A-23:G>A	8.57436e-05	4.0668	1	0.0110581	81	A
100085895|F|0--7:G>T	1.21494e-05	4.91545	0.656515	0.00187572	79	B	100085895|F|0--7:G>T	7.23657e-05	4.14047	1	0.00982518	80	B
100058662|F|0--37:C>A	1.22258e-05	4.91272	0.660647	0.00188215	80	B	100058662|F|0--37:C>A	0.000152814	3.81584	1	0.0161914	81	B
100080390|F|0-8:C>T-8:C>T	1.24063e-05	4.90636	0.670398	0.00190451	78	A	100080390|F|0-8:C>T-8:C>T	3.86957e-05	4.41234	1	0.00611404	79	A
100058069|F|0-21:A>C-21:A>C	1.24518e-05	4.90477	0.672859	0.00190608	75	B	100058069|F|0-21:A>C-21:A>C	0.000855295	3.06788	1	0.0464498	77	B
100084019	1.25553e-05	4.90117	0.678453	0.0019165	74	A	100084019	8.52751e-05	4.06918	1	0.011024	75	A
100008615	1.26858e-05	4.89668	0.685502	0.00193096	76	A	100008615	1.93742e-06	5.71278	0.104692	0.00147454	77	A
100051507|F|0--54:G>A	1.2691e-05	4.89651	0.685781	0.00192632	80	B	100051507|F|0--54:G>A	1.07028e-05	4.9705	0.578348	0.00248218	81	B
5153742|F|0-61:C>A-61:C>A	1.32742e-05	4.87699	0.7173	0.00200921	77	A	5153742|F|0-61:C>A-61:C>A	0.000452966	3.34393	1	0.0319542	78	A
100041178|F|0-45:G>T-45:G>T	1.36816e-05	4.86386	0.739315	0.00203664	80	A	100041178|F|0-45:G>T-45:G>T	0.000782335	3.10661	1	0.0441745	81	A
100041683|F|0-46:C>A-46:C>A	1.36816e-05	4.86386	0.739315	0.00203664	80	A	100041683|F|0-46:C>A-46:C>A	0.000782335	3.10661	1	0.0441745	81	A
100098075|F|0-56:G>A-56:G>A	1.36816e-05	4.86386	0.739315	0.00203664	80	A	100098075|F|0-56:G>A-56:G>A	0.000782335	3.10661	1	0.0441745	81	A
100104121|F|0-24:G>T-24:G>T	1.36816e-05	4.86386	0.739315	0.00203664	80	A	100104121|F|0-24:G>T-24:G>T	0.000782335	3.10661	1	0.0441745	81	A
100107295|F|0-62:C>A-62:C>A	1.36816e-05	4.86386	0.739315	0.00203664	80	A	100107295|F|0-62:C>A-62:C>A	0.000782335	3.10661	1	0.0441745	81	A
100111635|F|0-8:T>C-8:T>C	1.36816e-05	4.86386	0.739315	0.00203664	80	A	100111635|F|0-8:T>C-8:T>C	0.000782335	3.10661	1	0.0441745	81	A
100001157	1.39594e-05	4.85513	0.754322	0.00207227	72	B	100001157	0.000209325	3.67918	1	0.0192369	73	B
100104057	1.40255e-05	4.85308	0.757896	0.00207639	77	A	100104057	0.000116809	3.93252	1	0.0135161	78	A
100105927|F|0--20:T>A	1.40741e-05	4.85158	0.760521	0.00207789	77	A	100105927|F|0--20:T>A	0.000692327	3.15969	1	0.0411565	78	A
100083578|F|0-5:A>C-5:A>C	1.42867e-05	4.84507	0.772013	0.00210354	79	A	100083578|F|0-5:A>C-5:A>C	0.000942421	3.02576	1	0.0488729	80	A
100093503|F|0-61:C>T-61:C>T	1.44971e-05	4.83872	0.783377	0.0021287	76	B	100093503|F|0-61:C>T-61:C>T	3.63508e-05	4.43949	1	0.0058461	77	B
100055570	1.46128e-05	4.83527	0.789634	0.00213989	79	A	100055570	0.00420011	2.37674	1	0.104687	80	A
100090642|F|0--27:C>A	1.47008e-05	4.83266	0.794386	0.00214695	79	B	100090642|F|0--27:C>A	0.000138166	3.8596	1	0.0150222	80	B
100025326	1.47897e-05	4.83004	0.799189	0.00215411	79	A	100025326	0.000206222	3.68566	1	0.0190815	79	A
100080986|F|0-11:G>C-11:G>C	1.54887e-05	4.80998	0.836963	0.00224986	77	A	100080986|F|0-11:G>C-11:G>C	0.00104261	2.98188	1	0.0523114	78	A
100051630|F|0--49:T>G	1.55247e-05	4.80898	0.838906	0.00224904	75	A	100051630|F|0--49:T>G	1.87808e-06	5.72629	0.101486	0.00161088	76	A
100026573	1.55352e-05	4.80868	0.839474	0.00224454	78	A	100026573	3.99707e-05	4.39826	1	0.0062066	79	A
100104123	1.56347e-05	4.80591	0.84485	0.0022469	78	A	100104123	6.10725e-05	4.21415	1	0.00866188	78	A
100104743	1.56347e-05	4.80591	0.84485	0.0022469	78	A	100104743	6.10725e-05	4.21415	1	0.00866188	78	A
100104947|F|0-52:T>C-52:T>C	1.57602e-05	4.80244	0.851633	0.00224701	79	A	100104947|F|0-52:T>C-52:T>C	0.000935661	3.02888	1	0.0487563	80	A
100105446|F|0-64:C>T-64:C>T	1.57602e-05	4.80244	0.851633	0.00224701	79	A	100105446|F|0-64:C>T-64:C>T	0.000935661	3.02888	1	0.0487563	80	A
100111636|F|0--9:G>C	1.57602e-05	4.80244	0.851633	0.00224701	79	A	100111636|F|0--9:G>C	0.000935661	3.02888	1	0.0487563	80	A
100060780|F|0--12:A>G	1.58294e-05	4.80054	0.855374	0.00225094	80	B	100060780|F|0--12:A>G	4.56984e-06	5.3401	0.246941	0.0021106	81	B
100063459|F|0-9:C>A-9:C>A	1.63501e-05	4.78648	0.883512	0.00231889	77	A	100063459|F|0-9:C>A-9:C>A	0.000933068	3.03009	1	0.0488095	79	A
100084298|F|0-22:T>G-22:T>G	1.64612e-05	4.78354	0.889513	0.00232853	78	A	100084298|F|0-22:T>G-22:T>G	0.00112775	2.94779	1	0.0544598	79	A
100079878|F|0--29:C>T	1.66706e-05	4.77805	0.900831	0.002352	80	B	100079878|F|0--29:C>T	7.85362e-05	4.10493	1	0.0103509	81	B
100057828|F|0--21:C>T	1.69555e-05	4.77069	0.916227	0.00238596	77	B	100057828|F|0--21:C>T	1.0957e-05	4.96031	0.592082	0.00250882	78	B
100089701|F|0-15:T>C-15:T>C	1.69586e-05	4.77061	0.916395	0.0023802	77	A	100089701|F|0-15:T>C-15:T>C	0.000259792	3.58537	1	0.0221077	78	A
100105928|F|0-21:G>A-21:G>A	1.71583e-05	4.76552	0.927186	0.00240199	79	A	100105928|F|0-21:G>A-21:G>A	0.00070904	3.14933	1	0.0415557	80	A
100061860	1.73595e-05	4.76046	0.938056	0.00242387	73	B	100061860	0.00285674	2.54413	1	0.0822427	73	B
100060742|F|0--5:C>G	1.73691e-05	4.76022	0.938573	0.00241896	75	B	100060742|F|0--5:C>G	0.000414398	3.38258	1	0.0300172	75	B
100052842	1.73806e-05	4.75994	0.939196	0.00241434	78	A	100052842	4.45529e-05	4.35112	1	0.00676265	79	A
100045720|F|0-22:C>T-22:C>T	1.79194e-05	4.74668	0.968311	0.0024828	75	B	100045720|F|0-22:C>T-22:C>T	0.00350807	2.45493	1	0.0953549	76	B
100026547	1.81093e-05	4.7421	0.978571	0.00250269	77	A	100026547	0.00039838	3.3997	1	0.0291697	78	A
100041301|F|0--24:C>A	1.8363e-05	4.73606	0.992281	0.00253128	80	B	100041301|F|0--24:C>A	3.83714e-05	4.41599	1	0.00608058	81	B
100061705|F|0-17:C>T-17:C>T	1.84137e-05	4.73486	0.995022	0.00253182	75	A	100061705|F|0-17:C>T-17:C>T	4.95871e-05	4.30463	1	0.00732114	76	A
100037595|F|0--40:G>A	1.8448e-05	4.73405	0.996873	0.00253009	80	B	100037595|F|0--40:G>A	0.00039133	3.40746	1	0.028849	81	B
100111822	1.85142e-05	4.73249	1	0.00253274	78	A	100111822	0.000209749	3.6783	1	0.0192431	79	A
100076165|F|0-9:C>G-9:C>G	1.85383e-05	4.73193	1	0.00252963	72	A	100076165|F|0-9:C>G-9:C>G	0.000194295	3.71154	1	0.0184195	73	A
100099072|F|0--33:T>G	1.85816e-05	4.73092	1	0.00252916	78	B	100099072|F|0--33:T>G	0.000342211	3.46571	1	0.0264173	79	B
100058896|F|0-6:G>A-6:G>A	1.8661e-05	4.72907	1	0.00253358	80	A	100058896|F|0-6:G>A-6:G>A	0.000811779	3.09056	1	0.0451762	81	A
100105928|F|0-26:T>C-26:T>C	1.89264e-05	4.72293	1	0.00256317	78	A	100105928|F|0-26:T>C-26:T>C	0.000239438	3.62081	1	0.0209023	79	A
100021318	1.90829e-05	4.71936	1	0.00257791	76	B	100021318	0.00251463	2.59953	1	0.0800726	77	B
3094310|F|0--45:G>A	1.91018e-05	4.71893	1	0.00256762	76	B	3094310|F|0--45:G>A	9.55036e-05	4.01998	1	0.0118094	77	B
3094310|F|0-45:G>A-45:G>A	1.91018e-05	4.71893	1	0.00256762	76	A	3094310|F|0-45:G>A-45:G>A	9.55036e-05	4.01998	1	0.0118094	77	A
100075455	1.92454e-05	4.71567	1	0.00258051	76	A	100075455	6.85083e-06	5.16426	0.370198	0.00223011	77	A
100098074|F|0-28:G>T-28:G>T	1.97919e-05	4.70351	1	0.00264721	78	A	100098074|F|0-28:G>T-28:G>T	0.00113608	2.94459	1	0.0547149	79	A
100061417|F|0--26:T>C	2.01617e-05	4.69547	1	0.00269002	80	B	100061417|F|0--26:T>C	4.56072e-05	4.34097	1	0.00684577	81	B
100083526|F|0-38:A>T-38:A>T	2.01864e-05	4.69494	1	0.00268668	80	A	100083526|F|0-38:A>T-38:A>T	0.00261705	2.58219	1	0.0775316	81	A
100008772	2.03841e-05	4.69071	1	0.00270633	79	A	100008772	7.89936e-05	4.10241	1	0.0103858	80	A
100075453|F|0--5:T>A	2.0832e-05	4.68127	1	0.00275902	76	B	100075453|F|0--5:T>A	0.000110882	3.95514	1	0.0130539	77	B
100107053	2.09153e-05	4.67954	1	0.00276328	72	B	100107053	0.000120514	3.91896	1	0.0137971	74	B
100021906	2.09634e-05	4.67854	1	0.00276288	73	A	100021906	2.80292e-05	4.55239	1	0.00490167	74	A
100053612	2.11423e-05	4.67485	1	0.00277967	72	A	100053612	3.08492e-05	4.51076	1	0.00527531	73	A
100068991|F|0-67:C>A-67:C>A	2.14373e-05	4.66883	1	0.0028048	78	A	100068991|F|0-67:C>A-67:C>A	0.00105698	2.97593	1	0.0524482	79	A
100069644|F|0-7:T>C-7:T>C	2.14373e-05	4.66883	1	0.0028048	78	A	100069644|F|0-7:T>C-7:T>C	0.00105698	2.97593	1	0.0524482	79	A
100008753	2.15402e-05	4.66675	1	0.00281146	77	A	100008753	0.000315911	3.50044	1	0.0249939	78	A
100037654|F|0--10:C>T	2.15459e-05	4.66663	1	0.00280544	73	B	100037654|F|0--10:C>T	5.73847e-05	4.2412	1	0.00829116	74	B
100107168	2.15971e-05	4.66561	1	0.00280534	78	A	100107168	0.000475957	3.32243	1	0.0326802	79	A
100072431|F|0-30:A>G-30:A>G	2.16124e-05	4.6653	1	0.0028006	75	B	100072431|F|0-30:A>G-30:A>G	0.000362139	3.44113	1	0.0272547	76	B
100051537	2.18046e-05	4.66145	1	0.00281874	72	B	100051537	9.62726e-05	4.0165	1	0.0117699	74	B
100035952|F|0--9:C>T	2.18301e-05	4.66094	1	0.0028086	80	B	100035952|F|0--9:C>T	3.04121e-06	5.51695	0.164338	0.00182598	81	B
100088954|F|0--23:A>T	2.18301e-05	4.66094	1	0.0028086	80	B	100088954|F|0--23:A>T	3.04121e-06	5.51695	0.164338	0.00182598	81	B
100018658	2.18749e-05	4.66005	1	0.00280768	73	A	100018658	1.36893e-05	4.86362	0.739727	0.00294712	74	A
100041099|F|0-56:C>T-56:C>T	2.20352e-05	4.65688	1	0.00282155	80	A	100041099|F|0-56:C>T-56:C>T	7.68104e-05	4.11458	1	0.0101731	81	A
100038322|F|0--19:T>G	2.30395e-05	4.63753	1	0.00294318	80	B	100038322|F|0--19:T>G	0.00043048	3.36605	1	0.0308922	81	B
5029843|F|0--54:C>T	2.34946e-05	4.62903	1	0.00299424	75	B	5029843|F|0--54:C>T	0.000837822	3.07685	1	0.0458233	76	B
100008434	2.35577e-05	4.62787	1	0.00299521	79	A	100008434	6.44448e-05	4.19081	1	0.00902177	80	A
3126860	2.41199e-05	4.61762	1	0.00305949	78	A	3126860	0.0238805	1.62196	1	0.299265	79	A
100044614|F|0-6:T>A-6:T>A	2.42265e-05	4.61571	1	0.00306582	80	A	100044614|F|0-6:T>A-6:T>A	0.00214468	2.66864	1	0.0740052	81	A
100069839|F|0--20:A>G	2.44478e-05	4.61176	1	0.0030866	79	B	100069839|F|0--20:A>G	2.15979e-05	4.66559	1	0.00405238	80	B
100094559|F|0-21:C>T-21:C>T	2.4786e-05	4.60579	1	0.00312199	77	A	100094559|F|0-21:C>T-21:C>T	0.000299606	3.52345	1	0.0242726	78	A
100107529|F|0-47:A>T-47:A>T	2.47927e-05	4.60568	1	0.00311558	77	A	100107529|F|0-47:A>T-47:A>T	0.00127618	2.89409	1	0.0592447	78	A
100008729	2.52593e-05	4.59758	1	0.00316685	76	A	100008729	0.000751292	3.12419	1	0.0432349	77	A
100008616	2.53677e-05	4.59572	1	0.00317308	78	A	100008616	0.00128695	2.89044	1	0.0593876	79	A
100036547|F|0-30:T>C-30:T>C	2.54068e-05	4.59505	1	0.00316333	80	A	100036547|F|0-30:T>C-30:T>C	0.00155231	2.80902	1	0.0612279	81	A
100039304|F|0-8:T>G-8:T>G	2.54068e-05	4.59505	1	0.00316333	80	A	100039304|F|0-8:T>G-8:T>G	0.000395854	3.40247	1	0.029103	81	A
100041301|F|0-24:C>A-24:C>A	2.54956e-05	4.59353	1	0.00316708	80	A	100041301|F|0-24:C>A-24:C>A	2.00617e-06	5.69763	0.108407	0.00148503	81	A
100059964|F|0--26:T>C	2.61132e-05	4.58314	1	0.00323636	75	B	100059964|F|0--26:T>C	0.00910107	2.04091	1	0.168192	76	B
100037793|F|0-25:G>A-25:G>A	2.61923e-05	4.58183	1	0.00323874	76	A	100037793|F|0-25:G>A-25:G>A	0.00154107	2.81218	1	0.060918	77	A
100095396|F|0--43:T>A	2.63321e-05	4.57952	1	0.00324858	76	B	100095396|F|0--43:T>A	0.000599411	3.22228	1	0.0379723	77	B
100024679	2.72595e-05	4.56448	1	0.00335534	79	A	100024679	0.00202346	2.6939	1	0.0720778	80	A
100022114	2.75753e-05	4.55948	1	0.00338649	76	A	100022114	0.000104113	3.9825	1	0.0124468	77	A
100085359|F|0--15:A>G	2.78006e-05	4.55595	1	0.00340643	72	A	100085359|F|0--15:A>G	0.00200277	2.69837	1	0.0718141	74	A
100108493|F|0--14:C>T	2.87422e-05	4.54148	1	0.00351383	73	B	100108493|F|0--14:C>T	2.06266e-05	4.68557	1	0.00392464	74	B
4112554	2.92196e-05	4.53433	1	0.00356414	78	A	4112554	1.11121e-05	4.9542	0.600463	0.0025124	79	A
3146727|F|0-45:C>T-45:C>T	2.97331e-05	4.52676	1	0.00361859	77	A	3146727|F|0-45:C>T-45:C>T	0.00108686	2.96383	1	0.0532464	79	A
100077016	3.03375e-05	4.51802	1	0.00368386	74	B	100077016	0.000136521	3.8648	1	0.0148734	75	B
100042771|F|0--38:G>T	3.10596e-05	4.5078	1	0.00376309	77	B	100042771|F|0--38:G>T	0.00138188	2.85953	1	0.0616111	78	B
100052258|F|0-59:C>T-59:C>T	3.17139e-05	4.49875	1	0.00383376	74	A	100052258|F|0-59:C>T-59:C>T	0.000300841	3.52166	1	0.0243361	75	A
100004594	3.18033e-05	4.49753	1	0.00383599	72	B	100004594	0.00241557	2.61698	1	0.0784436	73	B
100059453|F|0--31:C>G	3.19563e-05	4.49544	1	0.00384586	77	B	100059453|F|0--31:C>G	0.000631055	3.19993	1	0.0391059	78	B
100080665|F|0-13:C>G-13:C>G	3.20539e-05	4.49412	1	0.00384904	78	A	100080665|F|0-13:C>G-13:C>G	3.12089e-05	4.50572	1	0.00528662	79	A
100101193|F|0-16:C>T-16:C>T	3.2445e-05	4.48885	1	0.00388735	80	A	100101193|F|0-16:C>T-16:C>T	1.604e-07	6.7948	0.00866751	0.000376848	81	A
100026586	3.27727e-05	4.48449	1	0.00391794	78	A	100026586	1.33827e-05	4.87346	0.723159	0.00290425	79	A
100059908|F|0-24:T>C-24:T>C	3.27801e-05	4.48439	1	0.00391017	79	A	100059908|F|0-24:T>C-24:T>C	2.23211e-07	6.65129	0.0120616	0.000463909	80	A
100008412	3.31715e-05	4.47923	1	0.00394814	79	A	100008412	0.00462055	2.33531	1	0.111019	79	A
100102729|F|0-14:A>G-14:A>G	3.34428e-05	4.4757	1	0.00397168	80	A	100102729|F|0-14:A>G-14:A>G	0.000889551	3.05083	1	0.0475457	81	A
5150838|F|0--23:A>C	3.35125e-05	4.47479	1	0.00397123	76	B	5150838|F|0--23:A>C	6.8832e-05	4.16221	1	0.00944029	77	B
100043440|F|0--14:A>T	3.35332e-05	4.47452	1	0.00396499	79	A	100043440|F|0--14:A>T	0.000300865	3.52163	1	0.0243017	80	A
100069907|F|0-42:T>A-42:T>A	3.45174e-05	4.46196	1	0.00407245	77	A	100069907|F|0-42:T>A-42:T>A	0.000132537	3.87766	1	0.0145271	78	A
100008607	3.48109e-05	4.45828	1	0.00409813	77	A	100008607	0.000378349	3.42211	1	0.0283169	78	A
100101611|F|0-21:G>A-21:G>A	3.5026e-05	4.45561	1	0.00411449	76	A	100101611|F|0-21:G>A-21:G>A	0.000259138	3.58647	1	0.0220869	77	A
100040437|F|0--68:T>C	3.513e-05	4.45432	1	0.00411775	74	A	100040437|F|0--68:T>C	0.000159475	3.79731	1	0.0166683	76	A
100083525|F|0--23:A>G	3.55476e-05	4.44919	1	0.00415769	77	A	100083525|F|0--23:A>G	0.00394055	2.40444	1	0.100394	78	A
100042064|F|0--11:T>C	3.55656e-05	4.44897	1	0.0041508	79	A	100042064|F|0--11:T>C	0.000128731	3.89032	1	0.0143428	80	A
100008265	3.6074e-05	4.44281	1	0.00420107	75	A	100008265	5.69927e-06	5.24418	0.307972	0.00228127	76	A
100059965	3.68854e-05	4.43314	1	0.00428633	75	A	100059965	0.0100955	1.99587	1	0.178453	76	A
100078218	3.72365e-05	4.42903	1	0.00431783	78	A	100078218	0.00691464	2.16023	1	0.140416	79	A
100083492	3.74914e-05	4.42607	1	0.00433808	77	A	100083492	0.000131158	3.8822	1	0.0144346	78	A
100094416|F|0--18:C>T	3.75168e-05	4.42577	1	0.00433174	76	B	100094416|F|0--18:C>T	4.43411e-05	4.35319	1	0.00676853	77	B
100104182|F|0-45:G>T-45:G>T	3.75686e-05	4.42518	1	0.00432848	80	A	100104182|F|0-45:G>T-45:G>T	0.000788117	3.10341	1	0.0444082	81	A
100036765	3.76888e-05	4.42379	1	0.00433309	73	B	100036765	0.000628797	3.20149	1	0.0390107	74	B
100025200	3.78943e-05	4.42143	1	0.00434746	77	A	100025200	4.27357e-05	4.36921	1	0.00656054	78	A
100074289|F|0-20:C>T-20:C>T	3.78979e-05	4.42138	1	0.00433867	80	A	100074289|F|0-20:C>T-20:C>T	0.00108797	2.96338	1	0.053204	81	A
100051493|F|0-50:C>A-50:C>A	3.81144e-05	4.41891	1	0.00435423	77	A	100051493|F|0-50:C>A-50:C>A	0.00726422	2.13881	1	0.144634	78	A
3077050	3.88501e-05	4.41061	1	0.00442891	74	A	3077050	1.51628e-05	4.81922	0.819353	0.00315136	75	A
100025212	3.93745e-05	4.40478	1	0.00447925	78	A	100025212	0.00107993	2.96661	1	0.0531476	79	A
100067929|F|0--22:T>G	4.00586e-05	4.3973	1	0.0045475	77	B	100067929|F|0--22:T>G	0.0040142	2.3964	1	0.101743	78	B
100077375|F|0-11:T>A-11:T>A	4.01413e-05	4.39641	1	0.00454733	77	A	100077375|F|0-11:T>A-11:T>A	2.98694e-05	4.52477	1	0.00514029	78	A
100045924|F|0--7:T>G	4.02601e-05	4.39513	1	0.00455124	76	B	100045924|F|0--7:T>G	9.76436e-06	5.01036	0.527637	0.00235552	77	B
100050878|F|0--43:A>G	4.03047e-05	4.39464	1	0.00454678	77	B	100050878|F|0--43:A>G	0.00546038	2.26278	1	0.123716	78	B
100040082|F|0-31:G>T-31:G>T	4.1144e-05	4.38569	1	0.00463179	79	B	100040082|F|0-31:G>T-31:G>T	0.000415131	3.38182	1	0.03003	80	B
100079177|F|0--24:G>A	4.12942e-05	4.38411	1	0.00463903	79	B	100079177|F|0--24:G>A	0.000112427	3.94913	1	0.013207	80	B
100079267|F|0-22:A>G-22:A>G	4.12997e-05	4.38405	1	0.00463003	74	A	100079267|F|0-22:A>G-22:A>G	0.00952473	2.02115	1	0.171106	76	A
100107810|F|0-9:G>A-9:G>A	4.14627e-05	4.38234	1	0.00463867	77	A	100107810|F|0-9:G>A-9:G>A	2.89833e-05	4.53785	1	0.00501978	78	A
100079199	4.1515e-05	4.3818	1	0.00463492	73	B	100079199	0.001302	2.88539	1	0.0596238	74	B
100067931	4.21205e-05	4.37551	1	0.00469283	77	A	100067931	0.00282248	2.54937	1	0.0816043	78	A
100008330	4.24159e-05	4.37247	1	0.00471602	74	A	100008330	1.32694e-05	4.87715	0.717037	0.00290298	75	A
100025583	4.30034e-05	4.3665	1	0.00477153	79	A	100025583	0.000242149	3.61592	1	0.021037	80	A
5029843|F|0-54:C>T-54:C>T	4.30595e-05	4.36593	1	0.00476796	75	A	5029843|F|0-54:C>T-54:C>T	7.47132e-05	4.1266	1	0.0100181	76	A
100107823	4.32115e-05	4.3644	1	0.004775	79	A	100107823	3.77925e-05	4.42259	1	0.00602417	80	A
100046733|F|0-58:C>A-58:C>A	4.32255e-05	4.36426	1	0.0047668	75	A	100046733|F|0-58:C>A-58:C>A	0.00128046	2.89263	1	0.0592909	76	A
100076922|F|0--68:T>A	4.34232e-05	4.36228	1	0.00477885	79	A	100076922|F|0--68:T>A	0.000498357	3.30246	1	0.0337465	80	A
100045897	4.42401e-05	4.35418	1	0.00485886	77	A	100045897	4.62004e-05	4.33535	1	0.0068775	78	A
100074796|F|0--65:G>A	4.581e-05	4.33904	1	0.00502108	78	B	100074796|F|0--65:G>A	0.000386547	3.4128	1	0.0285743	79	B
100088775|F|0--5:A>C	4.61414e-05	4.33591	1	0.00504716	78	B	100088775|F|0--5:A>C	1.36725e-06	5.86415	0.0738823	0.00142081	79	B
3092297|F|0-28:T>C-28:T>C	4.63144e-05	4.33428	1	0.00505584	75	A	3092297|F|0-28:T>C-28:T>C	0.00440405	2.35615	1	0.107879	76	A
4119495|F|0-42:T>C-42:T>C	4.63955e-05	4.33352	1	0.00505449	79	A	4119495|F|0-42:T>C-42:T>C	0.000271168	3.56676	1	0.0228598	80	A
100011658	4.76808e-05	4.32166	1	0.00518407	80	A	100011658	0.000792298	3.10111	1	0.0445509	81	A
100025054	4.77752e-05	4.3208	1	0.0051839	74	A	100025054	9.63464e-06	5.01616	0.520627	0.00234517	75	A
100059061	4.79612e-05	4.31911	1	0.00519365	72	B	100059061	0.00122527	2.91177	1	0.0576241	73	B
100098074|F|0--28:G>T	4.8262e-05	4.31639	1	0.00521577	78	B	100098074|F|0--28:G>T	0.00328311	2.48371	1	0.0907001	79	B
100084260|F|0--60:C>T	4.92225e-05	4.30784	1	0.00530896	79	B	100084260|F|0--60:C>T	0.00352914	2.45233	1	0.0956389	80	B
100096267	4.92816e-05	4.30731	1	0.00530475	75	A	100096267	0.00131462	2.8812	1	0.0595958	76	A
100079199|F|0--29:C>A	4.97344e-05	4.30334	1	0.00534283	77	B	100079199|F|0--29:C>A	0.00105909	2.97507	1	0.0524564	78	B
100026566	5.02306e-05	4.29903	1	0.00538544	80	A	100026566	0.00305322	2.51524	1	0.0861549	81	A
100041352|F|0--6:T>G	5.22788e-05	4.28167	1	0.00559394	79	B	100041352|F|0--6:T>G	0.000126121	3.89921	1	0.0141395	80	B
100008560	5.25196e-05	4.27968	1	0.0056086	77	A	100008560	0.00151924	2.81837	1	0.0602756	78	A
4119495|F|0--42:T>C	5.32217e-05	4.27391	1	0.00567236	79	B	4119495|F|0--42:T>C	7.06258e-06	5.15104	0.381641	0.00209693	80	B
100068463|F|0--11:T>C	5.38397e-05	4.2689	1	0.00572693	78	B	100068463|F|0--11:T>C	4.68685e-05	4.32912	1	0.00695779	79	B
100094130|F|0--26:A>G	5.38941e-05	4.26846	1	0.00572146	78	A	100094130|F|0--26:A>G	0.000686639	3.16327	1	0.0409084	79	A
100086141|F|0--20:C>A	5.49416e-05	4.2601	1	0.00582122	79	B	100086141|F|0--20:C>A	0.00352078	2.45336	1	0.0955081	80	B
100043441	5.67131e-05	4.24632	1	0.00599716	75	B	100043441	0.00108069	2.9663	1	0.0531365	76	B
100068057|F|0-53:G>C-53:G>C	5.67497e-05	4.24604	1	0.00598931	79	A	100068057|F|0-53:G>C-53:G>C	0.00496028	2.30449	1	0.115733	80	A
100057923|F|0-10:A>G-10:A>G	5.67667e-05	4.24591	1	0.00597943	78	A	100057923|F|0-10:A>G-10:A>G	0.00404529	2.39305	1	0.101909	79	A
100071730|F|0-59:A>G-59:A>G	5.73572e-05	4.24141	1	0.00602987	76	A	100071730|F|0-59:A>G-59:A>G	1.98016e-05	4.7033	1	0.00380789	77	A
100075453|F|0-5:T>A-5:T>A	5.76737e-05	4.23902	1	0.00605137	76	A	100075453|F|0-5:T>A-5:T>A	1.67773e-06	5.77528	0.0906595	0.00151099	77	A
5149685	5.77763e-05	4.23825	1	0.00605039	77	A	5149685	3.18603e-05	4.49675	1	0.00534669	78	A
3074306|F|0--61:T>A	5.79006e-05	4.23732	1	0.00605167	80	B	3074306|F|0--61:T>A	1.125e-06	5.94885	0.0607918	0.00138163	81	B
100046550	5.79086e-05	4.23726	1	0.00604083	79	A	100046550	0.000925176	3.03378	1	0.0487268	80	A
100085895|F|0-7:G>T-7:G>T	5.84291e-05	4.23337	1	0.00608339	79	A	100085895|F|0-7:G>T-7:G>T	0.000558175	3.25323	1	0.0364717	80	A
3080419|F|0-26:C>A-26:C>A	5.85975e-05	4.23212	1	0.00608918	76	A	3080419|F|0-26:C>A-26:C>A	0.000681374	3.16661	1	0.0406844	77	A
100041067|F|0-48:A>C-48:A>C	5.95011e-05	4.22547	1	0.00617121	79	A	100041067|F|0-48:A>C-48:A>C	0.000498244	3.30256	1	0.0337812	80	A
100007564	5.95971e-05	4.22477	1	0.00616933	77	A	100007564	0.000223063	3.65157	1	0.0201904	78	A
100084260|F|0-60:C>T-60:C>T	6.09084e-05	4.21532	1	0.00629302	79	A	100084260|F|0-60:C>T-60:C>T	0.00268048	2.57179	1	0.0787201	80	A
100110076|F|0--16:A>G	6.11373e-05	4.21369	1	0.00630461	79	B	100110076|F|0--16:A>G	0.000115313	3.93812	1	0.0133716	80	B
100068226	6.18896e-05	4.20838	1	0.00637003	72	B	100068226	0.000188576	3.72451	1	0.0179403	73	B
100099171	6.1994e-05	4.20765	1	0.00636864	78	A	100099171	0.00047873	3.31991	1	0.0327458	79	A
100060256	6.26075e-05	4.20337	1	0.00641947	73	B	100060256	0.00458066	2.33907	1	0.110799	73	B
3147851	6.2848e-05	4.20171	1	0.00643192	78	A	3147851	5.94655e-05	4.22573	1	0.00854611	79	A
100100904|F|0--36:T>A	6.29922e-05	4.20071	1	0.00643449	74	B	100100904|F|0--36:T>A	0.00131264	2.88185	1	0.0595561	74	B
100081187	6.30765e-05	4.20013	1	0.00643094	72	B	100081187	0.0250297	1.60154	1	0.307394	73	B
100096267|F|0-34:T>C-34:T>C	6.34789e-05	4.19737	1	0.00645979	80	B	100096267|F|0-34:T>C-34:T>C	0.00965096	2.01543	1	0.172685	81	B
3161373	6.38002e-05	4.19518	1	0.00648027	76	A	3161373	0.0086805	2.06146	1	0.162307	78	A
100037965|F|0--19:G>T	6.38815e-05	4.19462	1	0.00647636	78	B	100037965|F|0--19:G>T	0.00156372	2.80584	1	0.061543	79	B
100099465|F|0--38:G>T	6.42714e-05	4.19198	1	0.00650369	80	B	100099465|F|0--38:G>T	4.71983e-05	4.32607	1	0.00698754	81	B
100052081|F|0-58:C>T-58:C>T	6.44254e-05	4.19094	1	0.00650709	79	A	100052081|F|0-58:C>T-58:C>T	1.43484e-05	4.8432	0.775346	0.00304057	80	A
100024584	6.44454e-05	4.19081	1	0.00648486	74	A	100024584	2.56431e-05	4.59103	1	0.00457319	75	A
100024660	6.44454e-05	4.19081	1	0.00648486	74	A	100024660	2.56431e-05	4.59103	1	0.00457319	75	A
100049251|F|0--27:T>G	6.46191e-05	4.18964	1	0.00649026	80	B	100049251|F|0--27:T>G	0.00154274	2.81171	1	0.0609394	81	B
100042888|F|0-6:A>T-6:A>T	6.5192e-05	4.18581	1	0.00653565	75	A	100042888|F|0-6:A>T-6:A>T	2.78197e-05	4.55565	1	0.00488081	77	A
3082179|F|0--38:G>A	6.5492e-05	4.18381	1	0.00655357	77	B	3082179|F|0--38:G>A	0.00567637	2.24593	1	0.126959	78	B
100099710|F|0-21:C>T-21:C>T	6.58663e-05	4.18134	1	0.00657884	74	A	100099710|F|0-21:C>T-21:C>T	0.000160867	3.79353	1	0.0167169	75	A
100046549|F|0-8:A>G-8:A>G	6.58898e-05	4.18118	1	0.00656904	77	A	100046549|F|0-8:A>G-8:A>G	0.000641485	3.19281	1	0.0395255	78	A
100001545	6.59826e-05	4.18057	1	0.00656618	73	B	100001545	0.000397834	3.4003	1	0.0291693	74	B
100095995|F|0--36:G>A	6.60437e-05	4.18017	1	0.00656018	78	B	100095995|F|0--36:G>A	0.00198847	2.70148	1	0.0716819	79	B
100074168	6.65386e-05	4.17693	1	0.00659721	73	B	100074168	0.00159481	2.79729	1	0.062539	74	B
100075507|F|0-20:A>C-20:A>C	6.6597e-05	4.17655	1	0.00659091	77	A	100075507|F|0-20:A>C-20:A>C	0.00102096	2.99099	1	0.0515123	78	A
100093476|F|0--54:G>A	6.78227e-05	4.16862	1	0.00669994	77	B	100093476|F|0--54:G>A	9.7314e-05	4.01182	1	0.0118436	78	B
100072431|F|0--30:A>G	6.86977e-05	4.16306	1	0.00677399	75	A	100072431|F|0--30:A>G	0.00548552	2.26078	1	0.124181	76	A
3157232|F|0--64:G>C	6.87597e-05	4.16267	1	0.00676776	72	B	3157232|F|0--64:G>C	0.000457595	3.33952	1	0.0319059	73	B
100022100	6.88531e-05	4.16208	1	0.00676463	78	A	100022100	4.5618e-05	4.34086	1	0.00682842	79	A
100006653	6.96969e-05	4.15679	1	0.0068351	74	B	100006653	0.00291816	2.53489	1	0.0833008	75	B
100086141|F|0-20:C>A-20:C>A	7.05477e-05	4.15152	1	0.006906	79	A	100086141|F|0-20:C>A-20:C>A	0.00229072	2.64003	1	0.0761276	80	A
100038707|F|0-26:T>G-26:T>G	7.0918e-05	4.14924	1	0.0069297	80	A	100038707|F|0-26:T>G-26:T>G	0.00269892	2.56881	1	0.0791757	81	A
100046733|F|0--58:C>A	7.12894e-05	4.14698	1	0.00695342	75	B	100046733|F|0--58:C>A	8.95803e-05	4.04779	1	0.0113364	76	B
100044358|F|0--50:G>A	7.19204e-05	4.14315	1	0.00700232	80	B	100044358|F|0--50:G>A	3.1254e-05	4.50509	1	0.00527773	81	B
100008551	7.26267e-05	4.1389	1	0.00705837	78	A	100008551	0.00239794	2.62016	1	0.0781058	79	A
100087499|F|0-41:C>G-41:C>G	7.26726e-05	4.13863	1	0.00705016	76	A	100087499|F|0-41:C>G-41:C>G	0.000297527	3.52647	1	0.0241766	77	A
100095995|F|0-36:G>A-36:G>A	7.34461e-05	4.13403	1	0.00711242	78	A	100095995|F|0-36:G>A-36:G>A	0.000486879	3.31258	1	0.033219	79	A
100096441|F|0-24:T>G-24:T>G	7.35931e-05	4.13316	1	0.00711391	78	B	100096441|F|0-24:T>G-24:T>G	0.000302184	3.51973	1	0.0242631	79	B
100047329	7.42045e-05	4.12957	1	0.0071602	76	A	100047329	0.000432632	3.36388	1	0.0309234	77	A
100064929	7.45709e-05	4.12743	1	0.00718274	79	A	100064929	0.000312288	3.50544	1	0.0248163	80	A
100007109	7.65317e-05	4.11616	1	0.00735849	74	A	100007109	0.00270779	2.56738	1	0.0793067	75	A
100110697|F|0--26:C>T	7.70995e-05	4.11295	1	0.00739991	76	B	100110697|F|0--26:C>T	0.000238328	3.62282	1	0.0209407	77	B
100065239	7.71818e-05	4.11249	1	0.00739467	79	A	100065239	0.000401331	3.3965	1	0.029346	80	A
3153603|F|0--59:A>G	7.72357e-05	4.11218	1	0.00738674	74	B	3153603|F|0--59:A>G	2.76529e-05	4.55826	1	0.00488327	75	B
100076091|F|0-24:C>T-24:C>T	7.73587e-05	4.11149	1	0.00738544	78	A	100076091|F|0-24:C>T-24:C>T	0.000357308	3.44696	1	0.0271559	79	A
100067180|F|0--7:C>T	7.75086e-05	4.11065	1	0.0073867	79	B	100067180|F|0--7:C>T	0.000756794	3.12102	1	0.0435052	80	B
100104968|F|0-15:G>A-15:G>A	7.75294e-05	4.11053	1	0.00737567	72	B	100104968|F|0-15:G>A-15:G>A	0.000134921	3.86992	1	0.0147287	73	B
100044426|F|0--16:C>A	7.77799e-05	4.10913	1	0.00738649	79	B	100044426|F|0--16:C>A	2.34249e-05	4.63032	1	0.00429088	80	B
100042888|F|0--6:A>T	7.83548e-05	4.10593	1	0.00742804	75	B	100042888|F|0--6:A>T	7.75047e-06	5.11067	0.418812	0.00212595	77	B
100058072|F|0--47:A>T	7.8486e-05	4.10521	1	0.00742744	76	B	100058072|F|0--47:A>T	0.00197138	2.70523	1	0.0713992	77	B
100080478	7.88389e-05	4.10326	1	0.00744779	78	A	100080478	0.000123407	3.90866	1	0.0139801	79	A
100079857|F|0--9:T>G	7.88753e-05	4.10306	1	0.00743823	78	B	100079857|F|0--9:T>G	0.0007204	3.14243	1	0.0418583	79	B
100008690	7.97298e-05	4.09838	1	0.00750572	75	A	100008690	0.00015016	3.82345	1	0.0160044	76	A
100060243|F|0--24:T>C	8.013e-05	4.0962	1	0.00751719	77	B	100060243|F|0--24:T>C	0.00012947	3.88783	1	0.0143071	78	B
100083923|F|0--22:G>T	8.013e-05	4.0962	1	0.00751719	77	B	100083923|F|0--22:G>T	0.00012947	3.88783	1	0.0143071	78	B
100045240	8.14129e-05	4.08931	1	0.00762431	76	A	100045240	0.00943217	2.02539	1	0.170066	76	A
100050878|F|0-43:A>G-43:A>G	8.19339e-05	4.08654	1	0.00765983	77	A	100050878|F|0-43:A>G-43:A>G	0.00837183	2.07718	1	0.159516	78	A
100025113	8.20496e-05	4.08592	1	0.0076574	76	A	100025113	0.000550333	3.25937	1	0.0360902	77	A
100093503|F|0--61:C>T	8.23067e-05	4.08456	1	0.00766815	76	A	100093503|F|0--61:C>T	3.558e-06	5.44879	0.192264	0.00196187	77	A
100084713|F|0-33:G>T-33:G>T	8.2499e-05	4.08355	1	0.00767283	78	A	100084713|F|0-33:G>T-33:G>T	0.00306064	2.51419	1	0.0862743	79	A
100084308|F|0--6:T>G	8.27269e-05	4.08235	1	0.00768081	79	B	100084308|F|0--6:T>G	2.39568e-05	4.62057	1	0.00435877	80	B
100039803	8.29673e-05	4.08109	1	0.00768992	74	A	100039803	0.0309863	1.50883	1	0.344174	75	A
100043828|F|0--28:G>A	8.36679e-05	4.07744	1	0.00772834	80	B	100043828|F|0--28:G>A	1.67107e-06	5.77701	0.0902996	0.00155689	81	B
3085969|F|0--34:T>C	8.36679e-05	4.07744	1	0.00772834	80	B	3085969|F|0--34:T>C	1.67107e-06	5.77701	0.0902996	0.00155689	81	B
100094416|F|0-18:C>T-18:C>T	8.44132e-05	4.07359	1	0.00778387	76	A	100094416|F|0-18:C>T-18:C>T	0.000551646	3.25834	1	0.0361325	77	A
100008394	8.49813e-05	4.07068	1	0.00782291	77	A	100008394	5.71159e-05	4.24324	1	0.00827446	78	A
100059964|F|0-26:T>C-26:T>C	8.50761e-05	4.07019	1	0.00781832	75	A	100059964|F|0-26:T>C-26:T>C	0.00783318	2.10606	1	0.152095	76	A
100100907	8.52461e-05	4.06933	1	0.00782064	78	A	100100907	0.00283498	2.54745	1	0.0817906	79	A
100044337	8.54779e-05	4.06815	1	0.00782862	72	B	100044337	0.0822985	1.08461	1	0.481035	73	B
100008663	8.56709e-05	4.06717	1	0.00783302	77	A	100008663	0.00317614	2.4981	1	0.0887429	78	A
100090643	8.671e-05	4.06193	1	0.00791463	76	A	100090643	0.000184975	3.73289	1	0.018075	77	A
100111117|F|0--20:A>C	8.72958e-05	4.05901	1	0.00795467	76	B	100111117|F|0--20:A>C	2.06615e-05	4.68484	1	0.00391749	77	B
100089495|F|0--32:G>A	8.74109e-05	4.05843	1	0.00795175	80	B	100089495|F|0--32:G>A	0.000267411	3.57282	1	0.0226491	81	B
100087770|F|0-20:T>C-20:T>C	8.76031e-05	4.05748	1	0.00795583	75	B	100087770|F|0-20:T>C-20:T>C	3.92365e-05	4.40631	1	0.00614558	76	B
100040719|F|0-49:G>A-49:G>A	8.79205e-05	4.05591	1	0.00797126	79	A	100040719|F|0-49:G>A-49:G>A	0.0033305	2.47749	1	0.0916811	80	A
100048533|F|0-39:A>G-39:A>G	8.86272e-05	4.05243	1	0.00802188	79	A	100048533|F|0-39:A>G-39:A>G	0.00019977	3.69947	1	0.0186764	80	A
100065258	8.98362e-05	4.04655	1	0.0081177	80	A	100065258	0.000531129	3.2748	1	0.0353021	81	A
100022227	8.9843e-05	4.04652	1	0.00810477	78	A	100022227	5.18566e-05	4.2852	1	0.00761461	79	A
100008730	9.34105e-05	4.0296	1	0.00841255	76	A	100008730	0.000515986	3.28736	1	0.0345078	77	A
100005973	9.34564e-05	4.02939	1	0.00840268	74	B	100005973	0.00312765	2.50478	1	0.0877967	74	B
100050001|F|0--13:G>A	9.35838e-05	4.0288	1	0.00840016	80	B	100050001|F|0--13:G>A	0.000649943	3.18712	1	0.0396847	81	B
100040535	9.40204e-05	4.02678	1	0.00842535	78	A	100040535	0.000343106	3.46457	1	0.0264485	79	A
100092921|F|0--29:T>C	9.40562e-05	4.02661	1	0.00841461	77	B	100092921|F|0--29:T>C	0.0291501	1.53536	1	0.331617	78	B
100071123	9.40982e-05	4.02642	1	0.00840444	77	A	100071123	0.00910704	2.04062	1	0.168188	78	A
100025414	9.42365e-05	4.02578	1	0.00840291	78	A	100025414	0.000247985	3.60557	1	0.0214063	79	A
100008540	9.49924e-05	4.02231	1	0.00845636	78	A	100008540	0.000205734	3.68669	1	0.019069	79	A
5150838|F|0-23:A>C-23:A>C	9.55141e-05	4.01993	1	0.00848882	76	A	5150838|F|0-23:A>C-23:A>C	7.96508e-05	4.09881	1	0.0104215	77	A
100059811	9.56736e-05	4.01921	1	0.00848903	79	A	100059811	0.000978641	3.00938	1	0.0499838	80	A
100085130|F|0--9:C>G	9.66338e-05	4.01487	1	0.00856017	77	B	100085130|F|0--9:C>G	0.000504776	3.2969	1	0.0340107	78	B
100112567|F|0-25:A>C-25:A>C	9.77042e-05	4.01009	1	0.00864082	72	A	100112567|F|0-25:A>C-25:A>C	0.000163783	3.78573	1	0.0168578	73	A
100025441	9.93911e-05	4.00265	1	0.00877565	80	A	100025441	6.44689e-06	5.19065	0.34837	0.00233806	81	A
100009091	9.94291e-05	4.00249	1	0.00876469	79	A	100009091	0.012326	1.90918	1	0.198115	80	A
100008284	9.95774e-05	4.00184	1	0.00876346	79	A	100008284	0.000841509	3.07494	1	0.0459319	79	A
100045749|F|0--39:T>C	0.000101505	3.99351	1	0.00891856	80	B	100045749|F|0--39:T>C	0.00240042	2.61971	1	0.0780924	81	B
100065248	0.000102504	3.98926	1	0.00899169	78	A	100065248	0.000127179	3.89559	1	0.0142285	79	A
100008419	0.000104254	3.98191	1	0.00911567	78	A	100008419	7.57542e-05	4.12059	1	0.0100826	79	A
100008698	0.000104254	3.98191	1	0.00911567	78	A	100008698	7.57542e-05	4.12059	1	0.0100826	79	A
100099708	0.00010553	3.97662	1	0.00921232	77	A	100099708	0.0047873	2.31991	1	0.113262	78	A
100046583|F|0--55:A>G	0.000105899	3.97511	1	0.00922963	78	A	100046583|F|0--55:A>G	0.000528074	3.2773	1	0.0351423	79	A
3095546|F|0-13:C>T-13:C>T	0.000106941	3.97086	1	0.0093054	74	B	3095546|F|0-13:C>T-13:C>T	0.026759	1.57253	1	0.318567	75	B
100009061	0.000106978	3.97071	1	0.00929366	79	A	100009061	1.83114e-05	4.73728	0.989495	0.00357218	80	A
100051507|F|0-54:G>A-54:G>A	0.000107187	3.96986	1	0.00929687	80	A	100051507|F|0-54:G>A-54:G>A	0.000628202	3.2019	1	0.0390186	81	A
100009020	0.000107333	3.96927	1	0.00929462	79	A	100009020	0.000461771	3.33557	1	0.0320317	80	A
100048764|F|0--53:A>G	0.000109012	3.96253	1	0.0094249	80	B	100048764|F|0--53:A>G	0.00988407	2.00506	1	0.175289	81	B
100081580|F|0--17:T>A	0.00010938	3.96106	1	0.00944161	75	B	100081580|F|0--17:T>A	0.0161529	1.79175	1	0.234198	76	B
100025431	0.000109381	3.96106	1	0.00942668	77	A	100025431	0.00456129	2.34091	1	0.110628	78	A
100029500	0.000110074	3.95832	1	0.00947126	80	A	100029500	0.000173915	3.75966	1	0.0171807	81	A
100024543	0.000110184	3.95788	1	0.00946564	77	A	100024543	9.65541e-05	4.01523	1	0.0117776	78	A
100099345|F|0-68:A>G-68:A>G	0.000110438	3.95688	1	0.00947243	80	A	100099345|F|0-68:A>G-68:A>G	0.000470549	3.3274	1	0.0324325	81	A
100008147	0.000110783	3.95553	1	0.00948695	77	A	100008147	3.65204e-06	5.43746	0.197345	0.00195391	78	A
100017350	0.000111146	3.95411	1	0.00950297	76	A	100017350	0.0138776	1.85769	1	0.212678	77	A
100079434|F|0--11:G>A	0.000112094	3.95042	1	0.00956889	76	B	100079434|F|0--11:G>A	0.00246859	2.60755	1	0.0793546	77	B
100061141|F|0-7:A>G-7:A>G	0.000112229	3.94989	1	0.00956532	77	B	100061141|F|0-7:A>G-7:A>G	0.000905548	3.04309	1	0.0481151	78	B
100052410|F|0--50:A>T	0.000112377	3.94932	1	0.00956281	79	B	100052410|F|0--50:A>T	0.000164229	3.78455	1	0.0168716	80	B
100026611	0.000115017	3.93924	1	0.00977208	79	A	100026611	8.61287e-05	4.06485	1	0.011055	80	A
100024334	0.000115059	3.93908	1	0.00976035	76	A	100024334	0.000800199	3.0968	1	0.0448087	78	A
100052864	0.000115954	3.93571	1	0.00982082	80	A	100052864	0.00010058	3.99749	1	0.0121317	81	A
100007389	0.000116345	3.93425	1	0.00983851	74	B	100007389	0.0469556	1.32831	1	0.433511	75	B
100053988|F|0--62:A>G	0.000117661	3.92937	1	0.00993425	75	A	100053988|F|0--62:A>G	0.00167723	2.77541	1	0.0645072	76	A
100060032|F|0--17:C>T	0.000118121	3.92767	1	0.00995757	80	B	100060032|F|0--17:C>T	0.00329282	2.48243	1	0.0908754	81	B
100048893|F|0-54:C>T-54:C>T	0.000120731	3.91818	1	0.0101617	80	A	100048893|F|0-54:C>T-54:C>T	0.00124113	2.90618	1	0.0581169	81	A
100024560	0.000121411	3.91574	1	0.0102031	76	A	100024560	0.0283861	1.54689	1	0.327967	77	A
3126860|F|0--7:T>G	0.000121867	3.91411	1	0.0102255	78	A	3126860|F|0--7:T>G	0.0167281	1.77655	1	0.23901	79	A
100093717|F|0--20:T>G	0.000122149	3.91311	1	0.0102332	76	B	100093717|F|0--20:T>G	1.85141e-05	4.7325	1	0.00359872	77	B
100063962	0.000123871	3.90703	1	0.0103615	77	A	100063962	1.47309e-05	4.83177	0.796013	0.00308532	78	A
100055512	0.000127308	3.89514	1	0.0106325	76	A	100055512	0.0257645	1.58898	1	0.311881	77	A
3108144|F|0--38:C>T	0.000127616	3.89409	1	0.0106418	77	B	3108144|F|0--38:C>T	4.81078e-06	5.31778	0.25996	0.0021135	78	B
100071121|F|0--12:G>A	0.000127655	3.89396	1	0.0106286	78	B	100071121|F|0--12:G>A	0.0171504	1.76572	1	0.242607	79	B
100052519|F|0-22:A>C-22:A>C	0.000128471	3.89119	1	0.0106801	80	A	100052519|F|0-22:A>C-22:A>C	0.0004559	3.34113	1	0.0318288	81	A
3163083|F|0--58:G>A	0.000129135	3.88896	1	0.0107188	76	A	3163083|F|0--58:G>A	0.000807708	3.09275	1	0.045089	77	A
100046227|F|0-40:A>T-40:A>T	0.000130747	3.88357	1	0.010836	79	A	100046227|F|0-40:A>T-40:A>T	0.0178861	1.74748	1	0.250133	80	A
100095361|F|0--54:C>T	0.000132814	3.87676	1	0.0109904	76	B	100095361|F|0--54:C>T	0.0164813	1.78301	1	0.236988	77	B
3102139|F|0--20:A>T	0.000132861	3.8766	1	0.0109775	77	A	3102139|F|0--20:A>T	0.000128149	3.89229	1	0.0143074	78	A
100057798|F|0-18:C>T-18:C>T	0.000133912	3.87318	1	0.0110306	80	B	100057798|F|0-18:C>T-18:C>T	0.0115	1.9393	1	0.194134	81	B
100070126|F|0--12:A>G	0.000133912	3.87318	1	0.0110306	80	B	100070126|F|0--12:A>G	0.0115	1.9393	1	0.194134	81	B
100073193	0.000134063	3.87269	1	0.0110262	76	A	100073193	0.00369128	2.43282	1	0.0958048	77	A
3142138|F|0-18:G>A-18:G>A	0.000136712	3.86419	1	0.011227	80	A	3142138|F|0-18:G>A-18:G>A	0.00363532	2.43946	1	0.094762	81	A
100025099	0.000137739	3.86094	1	0.0112942	77	A	100025099	0.00249664	2.60264	1	0.0797346	78	A
100043193	0.000137842	3.86062	1	0.0112684	76	A	100043193	0.018403	1.73511	1	0.254593	77	A
100111641	0.000137842	3.86062	1	0.0112684	76	A	100111641	0.00904304	2.04369	1	0.167464	76	A
100099707|F|0--15:G>T	0.000138104	3.85979	1	0.0112728	79	B	100099707|F|0--15:G>T	0.0132675	1.87721	1	0.206907	80	B
100076728|F|0--6:G>T	0.000138572	3.85832	1	0.0112939	75	B	100076728|F|0--6:G>T	9.1288e-05	4.03959	1	0.0114719	76	B
100024699	0.000139589	3.85515	1	0.0113597	76	A	100024699	0.00359398	2.44442	1	0.0970068	77	A
100017544	0.000140031	3.85378	1	0.0113785	72	B	100017544	0.0049843	2.3024	1	0.116043	74	B
100075507|F|0--20:A>C	0.000140904	3.85108	1	0.0114322	77	B	100075507|F|0--20:A>C	0.000258531	3.58749	1	0.0220699	78	B
100068163	0.000141445	3.84941	1	0.011459	72	B	100068163	0.000285412	3.54453	1	0.0235104	73	B
100040149	0.000141703	3.84862	1	0.0114627	74	A	100040149	0.000837778	3.07687	1	0.0458673	75	A
100001481	0.000141784	3.84837	1	0.0114521	78	A	100001481	0.00916516	2.03786	1	0.168742	79	A
100024579	0.000143069	3.84446	1	0.0115386	77	A	100024579	0.00030302	3.51853	1	0.0242942	78	A
3102696	0.000143165	3.84416	1	0.0115292	79	A	3102696	0.000237363	3.62459	1	0.0209239	80	A
4108964|F|0-21:A>C-21:A>C	0.00014437	3.84052	1	0.0116089	77	B	4108964|F|0-21:A>C-21:A>C	0.00892778	2.04926	1	0.165784	78	B
100080332|F|0--35:A>C	0.000144546	3.84	1	0.0116057	73	A	100080332|F|0--35:A>C	0.000238061	3.62331	1	0.0209513	74	A
100058069|F|0--21:A>C	0.000144613	3.83979	1	0.0115939	75	A	100058069|F|0--21:A>C	0.0270633	1.56762	1	0.320776	77	A
100052532|F|0-36:T>G-36:T>G	0.000146943	3.83285	1	0.0117633	80	A	100052532|F|0-36:T>G-36:T>G	0.00011345	3.9452	1	0.0132695	81	A
100008507	0.000147833	3.83023	1	0.011817	78	A	100008507	0.00116617	2.93324	1	0.0557175	79	A
100058402	0.000150019	3.82385	1	0.011974	78	A	100058402	8.36172e-05	4.0777	1	0.0108878	79	A
100026554	0.000151342	3.82004	1	0.0120441	79	A	100026554	0.000944746	3.02468	1	0.0488997	80	A
100026598	0.000151342	3.82004	1	0.0120441	79	A	100026598	0.000944746	3.02468	1	0.0488997	80	A
100092152	0.000151942	3.81832	1	0.0120741	75	A	100092152	0.0872046	1.05946	1	0.483806	76	A
100085008|F|0--52:A>T	0.000152348	3.81716	1	0.0120885	78	B	100085008|F|0--52:A>T	0.00012974	3.88693	1	0.0143077	79	B
100069849|F|0-5:A>G-5:A>G	0.000153045	3.81518	1	0.012126	79	A	100069849|F|0-5:A>G-5:A>G	0.0108289	1.96542	1	0.186238	80	A
100076145|F|0--6:T>C	0.000153288	3.81449	1	0.0121275	77	A	100076145|F|0--6:T>C	0.00011477	3.94017	1	0.0133661	78	A
100006819	0.000154768	3.81032	1	0.0122267	72	B	100006819	0.000234609	3.62966	1	0.0207489	73	B
100023053	0.000156102	3.80659	1	0.0123141	76	A	100023053	0.00227701	2.64264	1	0.0759054	77	A
100081133|F|0--10:A>C	0.000156175	3.80639	1	0.012284	80	B	100081133|F|0--10:A>C	0.00021738	3.66278	1	0.0197753	81	B
100086152|F|0--18:G>T	0.000156175	3.80639	1	0.012284	80	B	100086152|F|0--18:G>T	0.00021738	3.66278	1	0.0197753	81	B
100009031	0.000157089	3.80385	1	0.0123379	79	A	100009031	0.00160358	2.79491	1	0.0627008	80	A
100008739	0.000157154	3.80367	1	0.0123251	76	A	100008739	0.00287489	2.54138	1	0.0825454	77	A
100093717|F|0-20:T>G-20:T>G	0.000157699	3.80217	1	0.0123499	76	A	100093717|F|0-20:T>G-20:T>G	1.14677e-05	4.94052	0.619683	0.00256067	77	A
100058758|F|0-6:A>G-6:A>G	0.000158242	3.80068	1	0.0123745	79	B	100058758|F|0-6:A>G-6:A>G	0.00458597	2.33857	1	0.110878	80	B
100006034	0.000158367	3.80034	1	0.0123663	76	A	100006034	0.0370678	1.431	1	0.38277	77	A
100076165|F|0--9:C>G	0.000158494	3.79999	1	0.0123584	72	B	100076165|F|0--9:C>G	0.000124522	3.90475	1	0.0139892	73	B
100040437|F|0-68:T>C-68:T>C	0.000159081	3.79838	1	0.0123863	74	B	100040437|F|0-68:T>C-68:T>C	0.000973384	3.01172	1	0.0499039	76	B
3166751	0.000160012	3.79585	1	0.0124409	74	A	3166751	0.000793152	3.10064	1	0.0445525	74	A
100046738|F|0-67:C>G-67:C>G	0.000160445	3.79467	1	0.0124566	80	B	100046738|F|0-67:C>G-67:C>G	0.000195619	3.70859	1	0.0185126	81	B
100055273	0.000160976	3.79324	1	0.0124799	78	A	100055273	0.0008857	3.05271	1	0.0473867	79	A
100023214	0.000161267	3.79245	1	0.0124845	76	A	100023214	0.00437003	2.35952	1	0.107631	77	A
100008583	0.000163004	3.7878	1	0.012601	76	A	100008583	0.00854602	2.06824	1	0.161695	77	A
3080060	0.000163419	3.7867	1	0.012615	77	A	3080060	0.000281036	3.55124	1	0.0232207	78	A
100079267|F|0--22:A>G	0.000164786	3.78308	1	0.0127024	74	B	100079267|F|0--22:A>G	0.00317146	2.49874	1	0.0886583	76	B
100087160|F|0-46:G>A-46:G>A	0.000166213	3.77934	1	0.0127941	74	A	100087160|F|0-46:G>A-46:G>A	0.000948717	3.02286	1	0.0490582	75	A
100072681|F|0--10:A>G	0.000167477	3.77604	1	0.0128731	76	A	100072681|F|0--10:A>G	0.00473419	2.32475	1	0.112597	77	A
100053988|F|0-62:A>G-62:A>G	0.000167671	3.77554	1	0.0128697	75	B	100053988|F|0-62:A>G-62:A>G	0.000967625	3.01429	1	0.0496558	76	B
100008667	0.000168227	3.7741	1	0.0128941	78	A	100008667	0.00272586	2.5645	1	0.0795341	79	A
100038718	0.000169429	3.77101	1	0.0129678	72	A	100038718	0.085083	1.07016	1	0.488642	73	A
100024381	0.000170007	3.76953	1	0.0129936	72	A	100024381	0.00477461	2.32106	1	0.11316	74	A
100014611	0.000170801	3.76751	1	0.0130358	74	B	100014611	0.0619225	1.20815	1	0.495867	75	B
100106298|F|0-8:A>G-8:A>G	0.000171435	3.7659	1	0.0130658	80	A	100106298|F|0-8:A>G-8:A>G	3.95976e-05	4.40233	1	0.00616638	81	A
100039786|F|0-32:T>C-32:T>C	0.000173094	3.76172	1	0.0131737	76	A	100039786|F|0-32:T>C-32:T>C	0.0829758	1.08105	1	0.483268	77	A
100083807|F|0--62:A>C	0.000174907	3.75719	1	0.013293	78	B	100083807|F|0--62:A>C	0.000261685	3.58222	1	0.0222337	79	B
100110697|F|0-26:C>T-26:C>T	0.000175587	3.75551	1	0.0133259	76	A	100110697|F|0-26:C>T-26:C>T	0.00154716	2.81047	1	0.0610692	77	A
100022140	0.000176592	3.75303	1	0.0133833	78	A	100022140	0.000951965	3.02138	1	0.0491321	79	A
3090535	0.000177841	3.74997	1	0.0134591	78	A	3090535	0.0020732	2.68336	1	0.072936	79	A
3115013	0.000178162	3.74918	1	0.0134646	74	A	3115013	0.00243674	2.61319	1	0.0786584	75	A
100001627	0.000179653	3.74557	1	0.0135583	72	B	100001627	0.00224311	2.64915	1	0.0755207	73	B
100007641	0.000180699	3.74304	1	0.0136182	77	A	100007641	0.000936515	3.02849	1	0.0487538	78	A
100060318|F|0-9:T>C-9:T>C	0.000180878	3.74261	1	0.0136127	78	A	100060318|F|0-9:T>C-9:T>C	0.00275855	2.55932	1	0.0803145	79	A
100045239|F|0--24:A>G	0.000180964	3.74241	1	0.0136002	80	B	100045239|F|0--24:A>G	0.00016554	3.7811	1	0.0168779	81	B
100001669	0.000182528	3.73867	1	0.0136987	73	B	100001669	0.00511256	2.29136	1	0.117861	73	B
100008491	0.000183162	3.73717	1	0.0137272	77	A	100008491	0.000216259	3.66503	1	0.0197399	78	A
3111255	0.000183672	3.73596	1	0.0137464	76	A	3111255	0.0024076	2.61842	1	0.0782319	77	A
100079878|F|0-29:C>T-29:C>T	0.00018437	3.73431	1	0.0137796	80	A	100079878|F|0-29:C>T-29:C>T	0.00189745	2.72183	1	0.0697501	81	A
100044312|F|0--23:G>A	0.00018533	3.73205	1	0.0138322	76	B	100044312|F|0--23:G>A	0.000146834	3.83317	1	0.0157118	77	B
100084298|F|0-7:A>G-7:A>G	0.000188508	3.72467	1	0.01405	78	A	100084298|F|0-7:A>G-7:A>G	0.00375906	2.42492	1	0.0971906	79	A
100029509	0.000189464	3.72247	1	0.0141018	79	A	100029509	0.000166731	3.77798	1	0.0169354	80	A
100083423|F|0--21:G>T	0.000190969	3.71904	1	0.0141942	79	B	100083423|F|0--21:G>T	0.0639605	1.19409	1	0.503164	81	B
100104968|F|0--15:G>A	0.000191032	3.71889	1	0.0141794	72	A	100104968|F|0--15:G>A	0.0016137	2.79218	1	0.0629601	73	A
100059568	0.000191961	3.71679	1	0.0142288	72	B	100059568	0.00136065	2.86625	1	0.0608655	73	B
100093476|F|0-54:G>A-54:G>A	0.000193027	3.71438	1	0.0142883	77	A	100093476|F|0-54:G>A-54:G>A	0.00102538	2.98911	1	0.051639	78	A
100104228|F|0-18:C>G-18:C>G	0.000194741	3.71054	1	0.0143954	74	A	100104228|F|0-18:C>G-18:C>G	0.000621469	3.20658	1	0.0389135	75	A
100070402	0.000195305	3.70929	1	0.0144173	78	A	100070402	0.028051	1.55205	1	0.325907	79	A
100087525	0.000195657	3.70851	1	0.0144236	72	B	100087525	0.00338002	2.47108	1	0.0926198	73	B
100072812	0.000197901	3.70355	1	0.0145691	75	A	100072812	0.0121718	1.91464	1	0.19663	77	A
100062242|F|0-24:T>C-24:T>C	0.000197977	3.70338	1	0.014555	75	A	100062242|F|0-24:T>C-24:T>C	0.000973864	3.0115	1	0.0498812	76	A
3158124|F|0-5:A>G-5:A>G	0.000199268	3.70056	1	0.01463	76	B	3158124|F|0-5:A>G-5:A>G	0.00281894	2.54991	1	0.0815454	77	B
100008145	0.000199353	3.70038	1	0.0146163	72	B	100008145	0.00173065	2.76179	1	0.0658585	73	B
100055588	0.000199673	3.69968	1	0.0146199	77	A	100055588	5.38411e-05	4.26889	1	0.00784208	78	A
100025146	0.000200274	3.69837	1	0.0146441	77	A	100025146	0.000238419	3.62266	1	0.0209147	78	A
100020522	0.000205026	3.68819	1	0.0149714	72	B	100020522	0.000163748	3.78582	1	0.0168863	73	B
100041757|F|0-34:T>G-34:T>G	0.000206162	3.68579	1	0.015034	78	A	100041757|F|0-34:T>G-34:T>G	0.0124417	1.90512	1	0.199263	78	A
100044706|F|0-33:C>A-33:C>A	0.000207609	3.68275	1	0.0151191	80	A	100044706|F|0-33:C>A-33:C>A	0.0195511	1.70883	1	0.264717	81	A
100059267	0.000208515	3.68086	1	0.0151646	74	A	100059267	0.0010951	2.96055	1	0.0533598	75	A
100026578	0.000212644	3.67235	1	0.0154441	78	A	100026578	0.000352645	3.45266	1	0.0268771	79	A
100099707	0.000214201	3.66918	1	0.0155364	73	B	100099707	0.0480498	1.31831	1	0.438	74	B
100070127	0.000215088	3.66738	1	0.0155797	77	A	100070127	0.00670105	2.17386	1	0.13784	78	A
4707030|F|0-48:A>C-48:A>C	0.000216157	3.66523	1	0.0156362	75	B	4707030|F|0-48:A>C-48:A>C	5.11035e-05	4.29155	1	0.00752446	76	B
100008612	0.000216625	3.66429	1	0.0156491	77	A	100008612	0.000123726	3.90754	1	0.013987	78	A
100059992|F|0--18:A>T	0.000217494	3.66255	1	0.0156909	74	B	100059992|F|0--18:A>T	0.000411474	3.38566	1	0.0299257	75	B
100101758|F|0--20:A>G	0.000220421	3.65675	1	0.0158809	76	B	100101758|F|0--20:A>G	0.0032682	2.48569	1	0.0904733	77	B
100008186	0.000221873	3.6539	1	0.0159642	75	A	100008186	0.00119921	2.92111	1	0.0568435	76	A
100083925	0.000221986	3.65368	1	0.0159511	77	A	100083925	0.000185746	3.73108	1	0.0181176	78	A
100057795	0.000222125	3.6534	1	0.0159399	72	B	100057795	0.00234511	2.62984	1	0.077129	73	B
100008629	0.000224027	3.6497	1	0.0160551	75	A	100008629	0.00311977	2.50588	1	0.0876667	76	A
100008462	0.000224902	3.64801	1	0.0160964	76	A	100008462	0.00289929	2.53771	1	0.0829376	77	A
100039820|F|0--28:G>T	0.000225415	3.64702	1	0.0161118	80	B	100039820|F|0--28:G>T	0.00528774	2.27673	1	0.120715	81	B
100024604	0.00022552	3.64681	1	0.016098	78	A	100024604	1.90844e-05	4.71932	1	0.00369628	79	A
100099455|F|0--13:G>A	0.000225698	3.64647	1	0.0160894	77	B	100099455|F|0--13:G>A	0.00201977	2.6947	1	0.072232	78	B
100078690	0.000227932	3.64219	1	0.0162273	77	A	100078690	0.000663302	3.17829	1	0.0400479	78	A
100038738|F|0--23:T>A	0.000228337	3.64142	1	0.0162347	78	B	100038738|F|0--23:T>A	0.00104381	2.98138	1	0.0523231	79	B
100069907|F|0--42:T>A	0.000229582	3.63906	1	0.0163019	77	B	100069907|F|0--42:T>A	0.00185478	2.73171	1	0.0686484	78	B
100050001|F|0-13:G>A-13:G>A	0.000230215	3.63787	1	0.0163253	80	A	100050001|F|0-13:G>A-13:G>A	0.00697448	2.15649	1	0.14089	81	A
100085951	0.000230487	3.63735	1	0.0163232	74	A	100085951	0.011621	1.93476	1	0.195506	75	A
100014164	0.000230889	3.6366	1	0.0163303	75	B	100014164	0.00474518	2.32375	1	0.112809	76	B
100046985|F|0--35:A>T	0.000230993	3.6364	1	0.0163162	77	B	100046985|F|0--35:A>T	0.0103197	1.98633	1	0.18076	78	B
4120864	0.000231713	3.63505	1	0.0163458	78	A	4120864	0.00260708	2.58385	1	0.0772785	79	A
100061596|F|0--23:G>A	0.000232137	3.63426	1	0.0163543	78	B	100061596|F|0--23:G>A	0.00161668	2.79138	1	0.0629851	79	B
4331952	0.000234965	3.629	1	0.016532	79	A	4331952	0.00134387	2.87164	1	0.0603144	80	A
100100629|F|0--62:C>G	0.000235446	3.62811	1	0.0165443	73	B	100100629|F|0--62:C>G	0.0107961	1.96673	1	0.185971	74	B
100080942|F|0-6:G>A-6:G>A	0.000236124	3.62686	1	0.0165704	78	A	100080942|F|0-6:G>A-6:G>A	0.00421185	2.37553	1	0.104834	79	A
100046970|F|0-43:T>A-43:T>A	0.00024122	3.61759	1	0.0169061	80	A	100046970|F|0-43:T>A-43:T>A	0.0200034	1.6989	1	0.268552	81	A
100111638|F|0--11:C>T	0.000242395	3.61548	1	0.0169664	80	B	100111638|F|0--11:C>T	0.00637585	2.19546	1	0.132972	81	B
100061157|F|0--39:A>G	0.000245421	3.61009	1	0.017156	79	B	100061157|F|0--39:A>G	1.07577e-05	4.96828	0.581312	0.00248424	80	B
100052520	0.000246584	3.60804	1	0.017215	76	A	100052520	0.000642706	3.19199	1	0.0395557	77	A
100055479	0.000247161	3.60702	1	0.017233	78	A	100055479	0.00659099	2.18105	1	0.136094	79	A
100057798|F|0--18:C>T	0.000247867	3.60578	1	0.01726	80	A	100057798|F|0--18:C>T	0.00646331	2.18954	1	0.134072	81	A
4332099	0.000249923	3.60219	1	0.0173808	72	A	4332099	0.000313057	3.50438	1	0.0248409	73	A
100073551	0.000250097	3.60189	1	0.0173705	72	B	100073551	0.00174307	2.75869	1	0.0661913	73	B
100025013	0.000251538	3.5994	1	0.0174482	77	A	100025013	0.0362885	1.44023	1	0.378776	78	A
100091789|F|0-45:T>C-45:T>C	0.000252269	3.59814	1	0.0174764	76	A	100091789|F|0-45:T>C-45:T>C	0.000301636	3.52052	1	0.0242914	77	A
100043781|F|0--59:A>T	0.000255141	3.59322	1	0.0174959	80	B	100043781|F|0--59:A>T	0.000186525	3.72926	1	0.0178394	81	B
100049409|F|0--31:T>G	0.000255141	3.59322	1	0.0174959	80	B	100049409|F|0--31:T>G	0.000186525	3.72926	1	0.0178394	81	B
100062790|F|0--11:C>G	0.000255141	3.59322	1	0.0174959	80	B	100062790|F|0--11:C>G	0.000186525	3.72926	1	0.0178394	81	B
100071575|F|0--50:T>G	0.000255141	3.59322	1	0.0174959	80	B	100071575|F|0--50:T>G	0.000186525	3.72926	1	0.0178394	81	B
100101490|F|0--9:C>A	0.000255141	3.59322	1	0.0174959	80	B	100101490|F|0--9:C>A	0.000186525	3.72926	1	0.0178394	81	B
100111635|F|0--19:A>G	0.000255141	3.59322	1	0.0174959	80	B	100111635|F|0--19:A>G	0.000186525	3.72926	1	0.0178394	81	B
100111635|F|0--42:A>G	0.000255141	3.59322	1	0.0174959	80	B	100111635|F|0--42:A>G	0.000186525	3.72926	1	0.0178394	81	B
100111635|F|0--8:T>C	0.000255141	3.59322	1	0.0174959	80	B	100111635|F|0--8:T>C	0.000186525	3.72926	1	0.0178394	81	B
3090430	0.000256914	3.59021	1	0.0175952	73	B	3090430	0.0763152	1.11739	1	0.486474	74	B
100078963	0.000257524	3.58918	1	0.0176146	73	B	100078963	0.00436607	2.35991	1	0.107632	73	B
100099707|F|0-15:G>T-15:G>T	0.000259422	3.58599	1	0.017722	79	A	100099707|F|0-15:G>T-15:G>T	0.00947195	2.02356	1	0.170669	80	A
100042080|F|0--61:G>A	0.000259568	3.58575	1	0.0177096	80	B	100042080|F|0--61:G>A	9.12974e-06	5.03954	0.493344	0.00225271	81	B
100014105	0.000260667	3.58391	1	0.0177621	76	A	100014105	0.024035	1.61916	1	0.300365	77	A
100070126|F|0-12:A>G-12:A>G	0.0002626	3.58071	1	0.0178488	80	A	100070126|F|0-12:A>G-12:A>G	0.00763078	2.11743	1	0.149076	81	A
100096267|F|0--34:T>C	0.0002626	3.58071	1	0.0178488	80	A	100096267|F|0--34:T>C	0.00763078	2.11743	1	0.149076	81	A
100089163|F|0-20:A>C-20:A>C	0.000263659	3.57896	1	0.0178983	77	A	100089163|F|0-20:A>C-20:A>C	0.000332844	3.47776	1	0.0258418	78	A
100067455	0.000267772	3.57224	1	0.0181547	75	A	100067455	3.88576e-05	4.41052	1	0.00610392	76	A
100008591	0.000268654	3.57081	1	0.0181917	76	A	100008591	0.000321484	3.49284	1	0.0251769	78	A
100089219|F|0--10:C>T	0.000271664	3.56597	1	0.0183725	79	B	100089219|F|0--10:C>T	1.06697e-05	4.97185	0.576557	0.00248516	80	B
100024673	0.00027187	3.56564	1	0.0183634	75	A	100024673	8.65176e-05	4.0629	1	0.0110786	76	A
100043193|F|0--38:C>G	0.000274664	3.5612	1	0.0184828	80	A	100043193|F|0--38:C>G	0.0272911	1.56398	1	0.322064	81	A
100045239|F|0-24:A>G-24:A>G	0.000274664	3.5612	1	0.0184828	80	A	100045239|F|0-24:A>G-24:A>G	0.0272911	1.56398	1	0.322064	81	A
100062497|F|0-9:G>T-9:G>T	0.000274664	3.5612	1	0.0184828	80	A	100062497|F|0-9:G>T-9:G>T	0.0272911	1.56398	1	0.322064	81	A
100014409	0.000277045	3.55745	1	0.0186199	72	B	100014409	0.000544874	3.2637	1	0.0358192	74	B
100087249|F|0-22:T>A-22:T>A	0.000279693	3.55332	1	0.0187745	73	B	100087249|F|0-22:T>A-22:T>A	0.0144983	1.83868	1	0.218717	74	B
100022728	0.00028042	3.55219	1	0.0188	72	B	100022728	0.00449098	2.34766	1	0.109266	73	B
100097186	0.000280531	3.55202	1	0.0187841	72	B	100097186	0.00830864	2.08047	1	0.15876	73	B
3157232|F|0-64:G>C-64:G>C	0.000280976	3.55133	1	0.0187906	72	A	3157232|F|0-64:G>C-64:G>C	0.0049269	2.30743	1	0.115054	73	A
100101759|F|0--45:T>G	0.000282015	3.54973	1	0.0188368	75	B	100101759|F|0--45:T>G	0.00290876	2.53629	1	0.0831203	76	B
100002987	0.000283632	3.54724	1	0.0189214	73	A	100002987	0.00104974	2.97892	1	0.0524261	74	A
100047104|F|0-50:C>T-50:C>T	0.000284353	3.54614	1	0.0189461	77	A	100047104|F|0-50:C>T-50:C>T	0.000458855	3.33832	1	0.0319525	78	A
100052255|F|0-38:C>A-38:C>A	0.000287228	3.54177	1	0.0191141	72	B	100052255|F|0-38:C>A-38:C>A	0.00103244	2.98614	1	0.0518976	73	B
100061141|F|0--7:A>G	0.000289027	3.53906	1	0.0191866	77	A	100061141|F|0--7:A>G	0.0376519	1.42421	1	0.385998	78	A
100111649|F|0-32:C>T-32:C>T	0.000289027	3.53906	1	0.0191866	77	A	100111649|F|0-32:C>T-32:C>T	0.0376519	1.42421	1	0.385998	78	A
100046356	0.00028967	3.5381	1	0.0192057	76	A	100046356	0.00727724	2.13803	1	0.144733	77	A
100003620	0.000290434	3.53695	1	0.0192327	77	A	100003620	0.00234194	2.63042	1	0.0771186	78	A
100008323	0.000293611	3.53223	1	0.0194193	75	A	100008323	3.05003e-06	5.5157	0.164814	0.00181115	76	A
100002415	0.00029453	3.53087	1	0.0194563	72	B	100002415	0.00644104	2.19104	1	0.133764	73	B
100008701	0.000294635	3.53072	1	0.0194394	74	A	100008701	0.00614317	2.21161	1	0.133854	75	A
100037595|F|0-40:G>A-40:G>A	0.0002956	3.5293	1	0.0194793	80	A	100037595|F|0-40:G>A-40:G>A	0.000120123	3.92037	1	0.0138109	81	A
100068622|F|0-41:A>G-41:A>G	0.000297944	3.52587	1	0.0196099	78	B	100068622|F|0-41:A>G-41:A>G	0.000243694	3.61316	1	0.0211033	79	B
100070592|F|0--17:C>A	0.00029947	3.52365	1	0.0196863	77	B	100070592|F|0--17:C>A	0.00563112	2.24941	1	0.126209	78	B
100068889|F|0--17:C>T	0.000300011	3.52286	1	0.019698	78	B	100068889|F|0--17:C>T	0.000217924	3.66169	1	0.0197915	79	B
100109989|F|0--54:A>G	0.000302244	3.51964	1	0.0198204	72	B	100109989|F|0--54:A>G	0.000117958	3.92827	1	0.0135908	73	B
100078959|F|0-9:A>T-9:A>T	0.000304621	3.51624	1	0.0199521	73	A	100078959|F|0-9:A>T-9:A>T	0.000378683	3.42172	1	0.0282637	74	A
100024629	0.000308003	3.51145	1	0.0201492	77	A	100024629	0.000921909	3.03531	1	0.0486496	78	A
5150252|F|0-51:A>T-51:A>T	0.00031088	3.50741	1	0.0203128	75	A	5150252|F|0-51:A>T-51:A>T	0.00046497	3.33258	1	0.0322123	76	A
3114792	0.000313213	3.50416	1	0.0204406	77	A	3114792	0.000327551	3.48472	1	0.0254674	79	A
100038036|F|0--63:C>T	0.000313306	3.50403	1	0.0204219	80	A	100038036|F|0--63:C>T	0.000757813	3.12044	1	0.0435175	81	A
100008301	0.000314406	3.50251	1	0.020469	78	A	100008301	6.02036e-07	6.22038	0.0325322	0.000856111	79	A
100108493|F|0-14:C>T-14:C>T	0.00031721	3.49865	1	0.0206267	73	A	100108493|F|0-14:C>T-14:C>T	0.000276697	3.558	1	0.0230383	74	A
100058524|F|0--15:T>C	0.000319945	3.49493	1	0.0207795	80	A	100058524|F|0--15:T>C	0.00163881	2.78547	1	0.0635725	81	A
100013555	0.000321257	3.49315	1	0.0208397	74	B	100013555	0.00965776	2.01512	1	0.172578	75	B
100040884|F|0--26:G>A	0.000321666	3.49259	1	0.0208412	78	B	100040884|F|0--26:G>A	0.000219829	3.65791	1	0.0199311	79	B
100058206	0.00032598	3.48681	1	0.0210954	75	B	100058206	0.00517003	2.28651	1	0.118731	76	B
100104225|F|0-9:A>T-9:A>T	0.000326668	3.48589	1	0.0211146	72	A	100104225|F|0-9:A>T-9:A>T	0.00105511	2.9767	1	0.0524516	73	A
100008245	0.000331477	3.47955	1	0.0213998	78	A	100008245	0.00632835	2.19871	1	0.132288	79	A
100112608	0.000334044	3.4762	1	0.0215399	78	A	100112608	0.000567161	3.24629	1	0.0368361	79	A
100046150|F|0-18:G>A-18:G>A	0.000334502	3.4756	1	0.0215437	79	A	100046150|F|0-18:G>A-18:G>A	0.0291639	1.53515	1	0.331635	80	A
100045926|F|0--9:A>G	0.000335406	3.47443	1	0.0215762	72	B	100045926|F|0--9:A>G	0.00116866	2.93231	1	0.0557868	73	B
100048764|F|0-53:A>G-53:A>G	0.000338959	3.46985	1	0.0217788	80	A	100048764|F|0-53:A>G-53:A>G	0.00578783	2.23748	1	0.128284	81	A
100053617	0.000340195	3.46827	1	0.0218323	74	A	100053617	4.08202e-05	4.38913	1	0.00632034	75	A
100024843	0.00034042	3.46798	1	0.0218208	78	A	100024843	7.0508e-05	4.15176	1	0.00962132	79	A
100052531|F|0--57:C>A	0.000341708	3.46635	1	0.0218774	77	B	100052531|F|0--57:C>A	0.000341391	3.46675	1	0.0263916	78	B
100079067	0.000344878	3.46233	1	0.0220542	72	B	100079067	0.000413347	3.38369	1	0.0300215	73	B
100005134	0.000345191	3.46194	1	0.0220481	75	A	100005134	0.00289796	2.53791	1	0.0829434	76	A
100093829|F|0-32:T>C-32:T>C	0.00034782	3.45865	1	0.0221898	78	B	100093829|F|0-32:T>C-32:T>C	0.0405572	1.39193	1	0.4022	79	B
100051067|F|0--21:T>C	0.000348229	3.45813	1	0.0221897	78	B	100051067|F|0--21:T>C	0.0340705	1.46762	1	0.364279	79	B
100022091	0.000350364	3.45548	1	0.0222995	72	B	100022091	0.00065512	3.18368	1	0.0396425	73	B
100067929|F|0-22:T>G-22:T>G	0.000351116	3.45455	1	0.022321	77	A	100067929|F|0-22:T>G-22:T>G	0.0050301	2.29842	1	0.116557	78	A
100046686	0.000352509	3.45283	1	0.0223833	78	A	100046686	0.000120758	3.91808	1	0.0137958	79	A
100043207|F|0--43:A>G	0.000352754	3.45253	1	0.0223726	79	B	100043207|F|0--43:A>G	0.00326779	2.48575	1	0.0905082	80	B
100044331|F|0-33:A>T-33:A>T	0.000353964	3.45104	1	0.022423	76	B	100044331|F|0-33:A>T-33:A>T	0.00150744	2.82176	1	0.0598952	77	B
100072476	0.000354164	3.4508	1	0.0224094	75	A	100072476	0.000778826	3.10856	1	0.0443471	76	A
100057643	0.000355344	3.44935	1	0.0224577	78	A	100057643	0.00387141	2.41213	1	0.0992406	79	A
3115285	0.000356424	3.44803	1	0.0224997	74	B	3115285	0.00321993	2.49215	1	0.0897345	76	B
100069849|F|0--5:A>G	0.000357639	3.44655	1	0.0225501	79	B	100069849|F|0--5:A>G	0.00215081	2.6674	1	0.0736057	80	B
100048397|F|0-45:A>C-45:A>C	0.000362088	3.44119	1	0.0228039	77	A	100048397|F|0-45:A>C-45:A>C	0.000101433	3.99382	1	0.0121803	78	A
3074629	0.000369141	3.43281	1	0.0232211	76	A	3074629	0.00252188	2.59827	1	0.0801618	77	A
100101654|F|0--56:C>T	0.000371931	3.42954	1	0.0233694	74	B	100101654|F|0--56:C>T	0.000120459	3.91916	1	0.01382	75	B
100016974	0.000372199	3.42923	1	0.023359	73	B	100016974	0.000636598	3.19613	1	0.0393591	74	B
100109989|F|0-54:A>G-54:A>G	0.000374951	3.42603	1	0.0235045	72	A	100109989|F|0-54:A>G-54:A>G	0.00121191	2.91653	1	0.0571947	73	A
100000528	0.000376439	3.42431	1	0.0235704	74	B	100000528	0.0139729	1.85471	1	0.213896	75	B
100100629|F|0--63:C>A	0.000379244	3.42108	1	0.0237185	72	B	100100629|F|0--63:C>A	0.0107961	1.96673	1	0.185971	74	B
100046355|F|0-33:C>A-33:C>A	0.000380222	3.41996	1	0.0237522	80	A	100046355|F|0-33:C>A-33:C>A	0.0221472	1.65468	1	0.286171	81	A
100089286|F|0--8:C>T	0.000380877	3.41922	1	0.0237657	77	B	100089286|F|0--8:C>T	0.000469469	3.32839	1	0.0324408	78	B
100008203	0.000381376	3.41865	1	0.0237693	73	A	100008203	0.00620717	2.20711	1	0.13476	74	A
3076724	0.000384566	3.41503	1	0.0239406	72	B	3076724	0.0277399	1.5569	1	0.324034	74	B
100093627|F|0-16:C>T-16:C>T	0.000386907	3.41239	1	0.0240586	73	B	100093627|F|0-16:C>T-16:C>T	0.000169801	3.77006	1	0.0170549	74	B
100009078	0.000389557	3.40943	1	0.0241955	76	A	100009078	0.000345458	3.4616	1	0.0265541	78	A
100069850	0.00039316	3.40543	1	0.0243912	78	A	100069850	0.00500683	2.30044	1	0.116367	79	A
100081580|F|0-17:T>A-17:T>A	0.000396525	3.40173	1	0.0245718	75	A	100081580|F|0-17:T>A-17:T>A	0.00780456	2.10765	1	0.151758	76	A
100062550|F|0-5:T>A-5:T>A	0.000396979	3.40123	1	0.0245718	75	A	100062550|F|0-5:T>A-5:T>A	0.00110174	2.95792	1	0.0535382	76	A
100050700|F|0-44:G>A-44:G>A	0.000397053	3.40115	1	0.0245482	80	A	100050700|F|0-44:G>A-44:G>A	0.00115335	2.93804	1	0.0552515	81	A
4121365	0.000397621	3.40053	1	0.0245552	77	A	4121365	0.000609983	3.21468	1	0.0383721	78	A
100044337|F|0--30:G>A	0.000399206	3.3988	1	0.024625	73	B	100044337|F|0--30:G>A	0.0306808	1.51313	1	0.341835	74	B
100037269	0.000399252	3.39875	1	0.0245997	77	A	100037269	6.01625e-05	4.22067	1	0.00860053	78	A
100045588|F|0-12:G>A-12:G>A	0.000400306	3.39761	1	0.0246366	79	A	100045588|F|0-12:G>A-12:G>A	0.00385792	2.41365	1	0.0989419	80	A
3093742|F|0--16:T>G	0.000400371	3.39754	1	0.0246126	73	B	3093742|F|0--16:T>G	0.0639256	1.19433	1	0.502963	75	B
100049251|F|0-27:T>G-27:T>G	0.000400481	3.39742	1	0.0245914	80	A	100049251|F|0-27:T>G-27:T>G	0.0165007	1.7825	1	0.237015	81	A
100079782|F|0--23:A>C	0.000401584	3.39622	1	0.0246311	77	B	100079782|F|0--23:A>C	0.00792168	2.10118	1	0.153428	78	B
100080753|F|0--18:A>G	0.000403929	3.3937	1	0.0247468	76	B	100080753|F|0--18:A>G	0.00209985	2.67781	1	0.0734906	77	B
3085143|F|0--27:C>T	0.000405402	3.39211	1	0.0248089	77	B	3085143|F|0--27:C>T	0.00108477	2.96466	1	0.053192	78	B
3074801|F|0--12:A>C	0.000408671	3.38863	1	0.0249807	80	A	3074801|F|0--12:A>C	0.000717171	3.14438	1	0.041896	81	A
100081133	0.000414027	3.38297	1	0.0252795	73	B	100081133	0.000297064	3.52715	1	0.0241754	74	B
100008732	0.000419133	3.37765	1	0.0255624	78	A	100008732	0.014112	1.85041	1	0.215293	79	A
100079007|F|0-20:T>A-20:T>A	0.000421785	3.37491	1	0.0256951	78	A	100079007|F|0-20:T>A-20:T>A	0.0304856	1.51591	1	0.340432	79	A
100025050	0.000428866	3.36768	1	0.0260971	79	A	100025050	0.000940955	3.02643	1	0.0488438	80	A
100072659	0.000429732	3.3668	1	0.0261203	77	A	100072659	9.35459e-06	5.02898	0.505494	0.0022977	78	A
100041164	0.000430807	3.36572	1	0.0261563	74	B	100041164	0.00149587	2.82511	1	0.0596108	74	B
100083807|F|0-62:A>C-62:A>C	0.000432719	3.36379	1	0.0262429	78	A	100083807|F|0-62:A>C-62:A>C	9.88994e-06	5.00481	0.534423	0.00237521	79	A
100076461	0.000440847	3.35571	1	0.0267058	75	B	100076461	0.0146533	1.83406	1	0.220318	76	B
100090642|F|0-27:C>A-27:C>A	0.000445914	3.35075	1	0.0269826	79	A	100090642|F|0-27:C>A-27:C>A	0.000717688	3.14406	1	0.0418809	80	A
100049981|F|0-43:T>C-43:T>C	0.000447859	3.34886	1	0.0270699	80	A	100049981|F|0-43:T>C-43:T>C	0.000840811	3.0753	1	0.0459402	81	A
3148180|F|0--15:T>C	0.000451089	3.34574	1	0.0272347	76	B	3148180|F|0--15:T>C	0.00120731	2.91818	1	0.0571774	77	B
100071121|F|0-12:G>A-12:G>A	0.000454325	3.34263	1	0.0273995	78	A	100071121|F|0-12:G>A-12:G>A	0.0103896	1.9834	1	0.181632	79	A
100100629|F|0-62:C>G-62:C>G	0.000460126	3.33712	1	0.0277184	73	A	100100629|F|0-62:C>G-62:C>G	0.0057873	2.23752	1	0.128325	74	A
3085969|F|0-34:T>C-34:T>C	0.000462137	3.33523	1	0.0278085	80	A	3085969|F|0-34:T>C-34:T>C	0.000167167	3.77685	1	0.0169479	81	A
3074707|F|0-25:C>A-25:C>A	0.000465988	3.33163	1	0.028009	73	A	3074707|F|0-25:C>A-25:C>A	0.00223682	2.65037	1	0.07545	73	A
100069931|F|0--15:T>C	0.000467313	3.33039	1	0.0280575	80	B	100069931|F|0--15:T>C	0.00142846	2.84513	1	0.0628581	81	B
100055541	0.000467339	3.33037	1	0.0280279	78	A	100055541	9.11773e-05	4.04011	1	0.0114847	79	A
100067358|F|0--31:T>C	0.000471429	3.32658	1	0.0282418	77	B	100067358|F|0--31:T>C	0.000811596	3.09066	1	0.0452126	78	B
100099373|F|0--46:C>T	0.000474442	3.32382	1	0.0283909	80	B	100099373|F|0--46:C>T	0.00133677	2.87394	1	0.0602964	81	B
100105227|F|0--55:A>T	0.000475358	3.32298	1	0.0284142	78	B	100105227|F|0--55:A>T	0.00957876	2.01869	1	0.171677	79	B
3080656|F|0--27:G>A	0.000476734	3.32172	1	0.028465	77	B	3080656|F|0--27:G>A	0.00951062	2.02179	1	0.17091	78	B
100110057	0.000481863	3.31708	1	0.0287394	75	A	100110057	0.00105812	2.97546	1	0.0524566	76	A
100059908|F|0--24:T>C	0.000482191	3.31678	1	0.0287273	79	B	100059908|F|0--24:T>C	0.000409458	3.38779	1	0.0298193	80	B
100063110	0.000482438	3.31656	1	0.0287104	78	A	100063110	0.00182559	2.7386	1	0.0684115	79	A
100006079	0.000484971	3.31428	1	0.0288293	76	A	100006079	0.0021451	2.66855	1	0.0739724	77	A
3127865|F|0--22:T>G	0.000489421	3.31032	1	0.0290619	74	B	3127865|F|0--22:T>G	0.000701017	3.15427	1	0.0412646	75	B
100084099|F|0-32:A>G-32:A>G	0.000489794	3.30999	1	0.0290522	73	B	100084099|F|0-32:A>G-32:A>G	0.00205034	2.68817	1	0.0725092	75	B
100067138	0.000491477	3.3085	1	0.02912	72	B	100067138	0.00798488	2.09773	1	0.15421	73	B
3148180|F|0-15:T>C-15:T>C	0.000492986	3.30717	1	0.0291774	76	A	3148180|F|0-15:T>C-15:T>C	1.14877e-05	4.93977	0.620763	0.00255458	77	A
100092169|F|0--33:G>A	0.000493342	3.30685	1	0.0291666	76	B	100092169|F|0--33:G>A	0.00054867	3.26069	1	0.0360249	77	B
100021805	0.000496219	3.30433	1	0.0293046	77	A	100021805	0.0193377	1.7136	1	0.263211	78	A
100045472|F|0-11:C>T-11:C>T	0.000497177	3.30349	1	0.0293291	80	B	100045472|F|0-11:C>T-11:C>T	0.000821	3.08566	1	0.0454088	81	B
100092120|F|0--17:G>A	0.000498008	3.30276	1	0.0293461	74	B	100092120|F|0--17:G>A	0.000443847	3.35277	1	0.0314753	75	B
100047295|F|0-36:A>G-36:A>G	0.000498127	3.30266	1	0.0293211	80	A	100047295|F|0-36:A>G-36:A>G	0.00153975	2.81255	1	0.0609101	81	A
100003356	0.000499463	3.3015	1	0.0293678	75	B	100003356	0.007971	2.09849	1	0.153997	76	B
4117932|F|0-17:A>T-17:A>T	0.000499848	3.30116	1	0.0293584	76	B	4117932|F|0-17:A>T-17:A>T	0.00383393	2.41636	1	0.0985606	77	B
100036647|F|0--12:T>C	0.000504523	3.29712	1	0.0294729	80	B	100036647|F|0--12:T>C	0.0151925	1.81837	1	0.225538	81	B
100047799|F|0--38:G>A	0.000504523	3.29712	1	0.0294729	80	B	100047799|F|0--38:G>A	0.0151925	1.81837	1	0.225538	81	B
100073926|F|0--53:T>C	0.000504523	3.29712	1	0.0294729	80	B	100073926|F|0--53:T>C	0.0151925	1.81837	1	0.225538	81	B
100104946|F|0--45:G>A	0.000504523	3.29712	1	0.0294729	80	B	100104946|F|0--45:G>A	0.0151925	1.81837	1	0.225538	81	B
100113099|F|0-14:T>C-14:T>C	0.000504523	3.29712	1	0.0294729	80	B	100113099|F|0-14:T>C-14:T>C	0.0151925	1.81837	1	0.225538	81	B
100085011	0.000505335	3.29642	1	0.0294884	78	A	100085011	0.00474894	2.3234	1	0.112849	79	A
100041063|F|0--30:A>G	0.000507661	3.29443	1	0.0295922	80	B	100041063|F|0--30:A>G	0.00158537	2.79987	1	0.062214	81	B
100096443|F|0--62:G>A	0.000508179	3.29398	1	0.0295905	79	B	100096443|F|0--62:G>A	0.00181041	2.74222	1	0.0679842	80	B
100041063|F|0-30:A>G-30:A>G	0.000508908	3.29336	1	0.029601	80	A	100041063|F|0-30:A>G-30:A>G	0.000589177	3.22975	1	0.0374117	81	A
100043829	0.000511729	3.29096	1	0.0297331	75	A	100043829	6.47908e-06	5.18849	0.35011	0.00223	76	A
100004497	0.000512472	3.29033	1	0.0297443	75	A	100004497	0.0182549	1.73862	1	0.253518	76	A
100063168|F|0--18:C>G	0.000515947	3.28739	1	0.0299139	80	B	100063168|F|0--18:C>G	2.18403e-05	4.66074	1	0.00406961	81	B
100050752|F|0-44:C>T-44:C>T	0.000516117	3.28725	1	0.0298917	75	A	100050752|F|0-44:C>T-44:C>T	0.00345849	2.46111	1	0.0943872	76	A
100038978|F|0--13:A>C	0.000516466	3.28696	1	0.029816	79	B	100038978|F|0--13:A>C	0.0130487	1.88443	1	0.204558	80	B
100059365|F|0--17:T>C	0.000516466	3.28696	1	0.029816	79	B	100059365|F|0--17:T>C	0.0130487	1.88443	1	0.204558	80	B
100107154|F|0--59:C>A	0.000516466	3.28696	1	0.029816	79	B	100107154|F|0--59:C>A	0.0130487	1.88443	1	0.204558	80	B
100008392	0.000516972	3.28653	1	0.0298133	76	A	100008392	0.00044172	3.35485	1	0.0314069	77	A
100005966	0.000519836	3.28413	1	0.0299465	77	A	100005966	0.0142997	1.84467	1	0.217055	78	A
100098080|F|0--24:C>T	0.000521525	3.28272	1	0.0300119	73	B	100098080|F|0--24:C>T	0.0278846	1.55464	1	0.324882	74	B
3112239|F|0--51:C>G	0.000526328	3.27874	1	0.030256	75	B	3112239|F|0--51:C>G	0.00076937	3.11386	1	0.0440407	76	B
100008151	0.000528726	3.27677	1	0.0303616	77	A	100008151	0.000774035	3.11124	1	0.0442141	78	A
100063847	0.000532347	3.27381	1	0.030537	77	A	100063847	0.00515113	2.2881	1	0.118397	78	A
100080359|F|0--42:G>A	0.000538581	3.26875	1	0.0308619	80	B	100080359|F|0--42:G>A	0.00178946	2.74728	1	0.0673379	81	B
100052531|F|0-57:C>A-57:C>A	0.000542581	3.26554	1	0.0310582	77	A	100052531|F|0-57:C>A-57:C>A	1.70351e-05	4.76865	0.920527	0.00338429	78	A
100073926	0.000542851	3.26532	1	0.0310407	72	B	100073926	0.0233365	1.63197	1	0.29484	73	B
100079066|F|0-29:G>A-29:G>A	0.000544109	3.26431	1	0.0310798	80	B	100079066|F|0-29:G>A-29:G>A	0.0021378	2.67003	1	0.073815	81	B
100092820|F|0-43:G>A-43:G>A	0.000544785	3.26377	1	0.0310856	80	B	100092820|F|0-43:G>A-43:G>A	0.00391983	2.40673	1	0.100197	81	B
100008937	0.000547425	3.26168	1	0.0312032	77	A	100008937	0.000124304	3.90551	1	0.0139938	78	A
100040614|F|0-49:C>G-49:C>G	0.000552262	3.25785	1	0.0314458	76	A	100040614|F|0-49:C>G-49:C>G	0.00511147	2.29145	1	0.117887	77	A
100003682	0.00055326	3.25707	1	0.0314694	75	A	100003682	0.000190073	3.72108	1	0.0180509	76	A
100008179	0.000553326	3.25702	1	0.0314401	78	A	100008179	2.07817e-05	4.68232	1	0.0039265	79	A
100046738|F|0--67:C>G	0.000555065	3.25566	1	0.0315058	80	A	100046738|F|0--67:C>G	0.000636878	3.19594	1	0.0393314	81	A
100009073	0.000557324	3.25389	1	0.0316008	79	A	100009073	0.000153514	3.81385	1	0.0161704	80	A
100087770	0.00055937	3.2523	1	0.0316835	76	A	100087770	7.70056e-06	5.11348	0.416115	0.00213392	77	A
100013729	0.00055967	3.25207	1	0.0316673	72	A	100013729	0.0127575	1.89423	1	0.202877	74	A
100045924|F|0-7:T>G-7:T>G	0.00056307	3.24944	1	0.0318264	76	A	100045924|F|0-7:T>G-7:T>G	0.00243359	2.61375	1	0.0787449	77	A
100044290|F|0-32:A>G-32:A>G	0.000563279	3.24928	1	0.031805	78	A	100044290|F|0-32:A>G-32:A>G	0.000198838	3.7015	1	0.0186538	79	A
100058724|F|0-10:T>A-10:T>A	0.000563448	3.24915	1	0.0317813	80	A	100058724|F|0-10:T>A-10:T>A	0.00278977	2.55443	1	0.0809618	81	A
100080532|F|0-19:C>G-19:C>G	0.000568655	3.24515	1	0.0320416	80	A	100080532|F|0-19:C>G-19:C>G	0.000347348	3.45924	1	0.0266236	81	A
3080779	0.000569348	3.24462	1	0.0320472	77	A	3080779	0.00070269	3.15324	1	0.041318	78	A
100061227|F|0--33:A>G	0.00056943	3.24456	1	0.0320184	72	B	100061227|F|0--33:A>G	0.0495622	1.30485	1	0.446366	73	B
100072228|F|0--35:G>A	0.000572819	3.24198	1	0.0321755	78	B	100072228|F|0--35:G>A	0.0104686	1.98011	1	0.182539	79	B
100059285|F|0-25:G>A-25:G>A	0.000574138	3.24098	1	0.0322161	77	B	100059285|F|0-25:G>A-25:G>A	0.000108886	3.96303	1	0.0129316	78	B
100080854|F|0-19:C>T-19:C>T	0.000576954	3.23886	1	0.0323405	76	B	100080854|F|0-19:C>T-19:C>T	0.0213383	1.67084	1	0.280276	77	B
100036881|F|0--54:G>C	0.000582555	3.23466	1	0.0326207	78	B	100036881|F|0--54:G>C	0.0195863	1.70805	1	0.264994	79	B
100046355|F|0--33:C>A	0.000583056	3.23429	1	0.0326149	80	B	100046355|F|0--33:C>A	0.00197339	2.70479	1	0.0713286	81	B
100064983	0.000583463	3.23399	1	0.0326039	76	A	100064983	0.0185487	1.73169	1	0.256346	77	A
100064056	0.000586175	3.23197	1	0.0327217	76	A	100064056	0.027932	1.5539	1	0.324944	76	A
100044427	0.000590216	3.22899	1	0.0329132	76	A	100044427	0.000116857	3.93235	1	0.0134927	77	A
100045589	0.000590758	3.22859	1	0.0329095	78	A	100045589	0.00101488	2.99358	1	0.0513015	80	A
100025025	0.000591088	3.22835	1	0.032894	77	A	100025025	0.0092578	2.03349	1	0.168496	78	A
100103204|F|0-19:G>A-19:G>A	0.000591814	3.22781	1	0.0329005	80	A	100103204|F|0-19:G>A-19:G>A	0.000110575	3.95634	1	0.0131034	81	A
3082711	0.000591875	3.22777	1	0.03287	72	B	3082711	0.00149041	2.82669	1	0.059525	73	B
100012449	0.000592291	3.22747	1	0.0328594	79	A	100012449	0.0153154	1.81487	1	0.226678	80	A
100026457	0.000592618	3.22722	1	0.0328438	76	A	100026457	0.00591351	2.22815	1	0.130162	77	A
100049048|F|0--6:A>T	0.000592903	3.22702	1	0.0328259	79	B	100049048|F|0--6:A>T	5.8111e-05	4.23574	1	0.00837371	80	B
100008452	0.000599091	3.22251	1	0.0331346	76	A	100008452	0.0165088	1.78229	1	0.237067	77	A
100008525	0.000599924	3.2219	1	0.0331467	78	A	100008525	0.00259964	2.58509	1	0.0771004	79	A
100009056	0.000603132	3.21959	1	0.0332899	78	A	100009056	0.000706708	3.15076	1	0.041464	79	A
100008545	0.000603243	3.21951	1	0.0332621	78	A	100008545	0.000292027	3.53458	1	0.0238733	79	A
100025157	0.000604596	3.21853	1	0.0333027	77	A	100025157	0.0049208	2.30796	1	0.115011	78	A
100062294|F|0--26:T>A	0.000605473	3.2179	1	0.0333171	79	B	100062294|F|0--26:T>A	0.0151925	1.81837	1	0.225538	81	B
100088929|F|0--19:A>T	0.000607296	3.2166	1	0.0333834	74	B	100088929|F|0--19:A>T	0.00736762	2.13267	1	0.146154	75	B
100045047|F|0--35:C>A	0.000611158	3.21385	1	0.0335615	79	B	100045047|F|0--35:C>A	0.0647245	1.18893	1	0.505934	80	B
100036702|F|0-48:T>A-48:T>A	0.000611971	3.21327	1	0.033572	77	B	100036702|F|0-48:T>A-48:T>A	6.5614e-05	4.183	1	0.00916171	78	B
100008426	0.000613081	3.21248	1	0.0335988	78	A	100008426	0.000359568	3.44422	1	0.0272128	79	A
100026592	0.00061335	3.21229	1	0.0335795	79	A	100026592	0.000112933	3.94718	1	0.0132376	80	A
5031077|F|0--28:C>T	0.000616893	3.20979	1	0.0337393	76	B	5031077|F|0--28:C>T	0.0656324	1.18288	1	0.509127	77	B
100021401	0.000617943	3.20905	1	0.0337626	74	A	100021401	0.00152302	2.8173	1	0.0603809	76	A
100008259	0.000619091	3.20825	1	0.0337911	76	A	100008259	0.0345114	1.46204	1	0.366816	77	A
100058524	0.000619337	3.20807	1	0.0337704	78	A	100058524	0.00266575	2.57418	1	0.0783302	79	A
100050950|F|0--31:T>C	0.000625081	3.20406	1	0.0340493	78	B	100050950|F|0--31:T>C	0.00878791	2.05611	1	0.163862	79	B
100062760	0.000629957	3.20069	1	0.0342803	75	A	100062760	0.0463805	1.33366	1	0.431148	76	A
100005145	0.000630989	3.19998	1	0.0343019	74	A	100005145	0.0216856	1.66383	1	0.282571	75	A
100002888	0.000632043	3.19925	1	0.0343247	73	A	100002888	0.000905608	3.04306	1	0.0480711	75	A
100068577|F|0-22:T>C-22:T>C	0.000632359	3.19904	1	0.0343074	77	A	100068577|F|0-22:T>C-22:T>C	0.00416499	2.38039	1	0.104003	78	A
100100904|F|0-36:T>A-36:T>A	0.000632398	3.19901	1	0.0342751	74	A	100100904|F|0-36:T>A-36:T>A	0.0180573	1.74335	1	0.25194	74	A
3095546|F|0--13:C>T	0.000632912	3.19866	1	0.0342686	74	B	3095546|F|0--13:C>T	0.194391	0.711323	1	0.373116	75	B
100043498|F|0-40:G>A-40:G>A	0.00063407	3.19786	1	0.0342969	72	A	100043498|F|0-40:G>A-40:G>A	0.0104558	1.98064	1	0.182375	73	A
3152465	0.000634137	3.19782	1	0.0342662	73	A	3152465	0.00334873	2.47512	1	0.0920891	74	A
100003881	0.000634927	3.19728	1	0.0342747	77	A	100003881	0.0232988	1.63267	1	0.295193	78	A
100084177|F|0--51:C>T	0.000635339	3.19699	1	0.0342626	75	B	100084177|F|0--51:C>T	0.00164018	2.78511	1	0.0635801	76	B
100052410|F|0-50:A>T-50:A>T	0.000645502	3.1901	1	0.034776	79	A	100052410|F|0-50:A>T-50:A>T	0.000586257	3.23191	1	0.037358	80	A
3081159|F|0--29:G>A	0.000647596	3.1887	1	0.0348541	79	A	3081159|F|0--29:G>A	0.227809	0.642429	1	0.414818	80	A
100008409	0.000649138	3.18766	1	0.0349023	77	A	100008409	0.0191065	1.71882	1	0.261051	77	A
100080283|F|0-27:A>G-27:A>G	0.000650136	3.187	1	0.0349212	77	A	100080283|F|0-27:A>G-27:A>G	0.0066775	2.17539	1	0.137407	78	A
100076785	0.000650545	3.18672	1	0.0349085	73	B	100076785	0.00406827	2.39059	1	0.102155	74	B
100052674|F|0--66:G>A	0.000654153	3.18432	1	0.0350673	76	B	100052674|F|0--66:G>A	0.00552259	2.25786	1	0.124499	77	B
100013871	0.000656745	3.1826	1	0.0351713	72	A	100013871	0.00698031	2.15613	1	0.140902	73	A
100008675	0.000657258	3.18226	1	0.035164	75	A	100008675	0.00100772	2.99666	1	0.0510351	76	A
100085253|F|0--44:A>C	0.000657351	3.1822	1	0.0351341	77	B	100085253|F|0--44:A>C	0.000350045	3.45588	1	0.0267167	78	B
100037965|F|0-19:G>T-19:G>T	0.000658023	3.18176	1	0.0351353	78	A	100037965|F|0-19:G>T-19:G>T	0.00285779	2.54397	1	0.0822292	79	A
100008390	0.00065852	3.18143	1	0.0349203	79	A	100008390	0.000454063	3.34288	1	0.0317415	80	A
100008417	0.00065852	3.18143	1	0.0349203	79	A	100008417	0.000454063	3.34288	1	0.0317415	80	A
100008685	0.00065852	3.18143	1	0.0349203	79	A	100008685	0.000454063	3.34288	1	0.0317415	80	A
100025549	0.00065852	3.18143	1	0.0349203	79	A	100025549	0.000454063	3.34288	1	0.0317415	80	A
100045472	0.00065852	3.18143	1	0.0349203	79	A	100045472	0.000454063	3.34288	1	0.0317415	80	A
100068890	0.00065852	3.18143	1	0.0349203	79	A	100068890	0.000454063	3.34288	1	0.0317415	80	A
100109541	0.00065852	3.18143	1	0.0349203	79	A	100109541	0.000454063	3.34288	1	0.0317415	80	A
100098139|F|0-65:G>T-65:G>T	0.000659973	3.18047	1	0.034963	80	A	100098139|F|0-65:G>T-65:G>T	0.00321721	2.49252	1	0.0897051	81	A
100068577|F|0--22:T>C	0.000662359	3.17891	1	0.0350551	77	B	100068577|F|0--22:T>C	0.000833389	3.07915	1	0.0457661	78	B
100068822	0.000662821	3.1786	1	0.0350452	72	B	100068822	0.015002	1.82385	1	0.22357	73	B
100037933	0.000664865	3.17727	1	0.0351189	79	A	100037933	0.00841818	2.07478	1	0.159892	79	A
100079007|F|0--20:T>A	0.000665555	3.17682	1	0.035121	78	B	100079007|F|0--20:T>A	0.00256905	2.59023	1	0.0811836	79	B
100046666|F|0--36:C>G	0.000666283	3.17634	1	0.0351252	76	B	100046666|F|0--36:C>G	0.00589008	2.22988	1	0.129858	77	B
100009040	0.000669931	3.17397	1	0.0352831	77	A	100009040	0.00405129	2.39241	1	0.102013	78	A
100079066|F|0--29:G>A	0.000673153	3.17189	1	0.0354182	80	B	100079066|F|0--29:G>A	0.0183078	1.73736	1	0.253732	81	B
100059733	0.000675898	3.17012	1	0.035528	72	A	100059733	0.00188391	2.72494	1	0.069536	73	A
100052519	0.000676702	3.1696	1	0.0355357	72	B	100052519	0.0133207	1.87547	1	0.207318	73	B
3107807|F|0-67:G>A-67:G>A	0.00067695	3.16944	1	0.0355142	77	B	3107807|F|0-67:G>A-67:G>A	0.0190029	1.72118	1	0.260359	78	B
100026559	0.000682099	3.16615	1	0.0357496	80	A	100026559	0.00366183	2.4363	1	0.0952235	81	A
100067250	0.000683549	3.16523	1	0.0357909	75	A	100067250	0.010847	1.96469	1	0.18649	75	A
100042771|F|0-38:G>T-38:G>T	0.000685086	3.16425	1	0.0358367	77	A	100042771|F|0-38:G>T-38:G>T	0.0338256	1.47075	1	0.362306	78	A
100047104|F|0--50:C>T	0.000685415	3.16405	1	0.0358192	77	B	100047104|F|0--50:C>T	8.34466e-05	4.07859	1	0.0108918	78	B
100110076|F|0-16:A>G-16:A>G	0.000688333	3.1622	1	0.0359369	79	A	100110076|F|0-16:A>G-16:A>G	0.00522766	2.28169	1	0.119597	80	A
100005602	0.000689815	3.16127	1	0.0359796	75	A	100005602	0.0700131	1.15482	1	0.525677	76	A
5151925	0.000689979	3.16116	1	0.0359535	78	A	5151925	0.000440912	3.35565	1	0.0313907	79	A
100086750|F|0--8:C>T	0.000691265	3.16036	1	0.0359857	78	B	100086750|F|0--8:C>T	0.00141068	2.85057	1	0.0623804	79	B
3150581	0.000692122	3.15982	1	0.0359957	77	A	3150581	0.00143327	2.84367	1	0.0627632	78	A
3082179|F|0-38:G>A-38:G>A	0.000700255	3.15474	1	0.0363836	77	A	3082179|F|0-38:G>A-38:G>A	0.00521911	2.2824	1	0.119502	78	A
100049347|F|0--65:T>C	0.000706852	3.15067	1	0.0366911	80	B	100049347|F|0--65:T>C	0.00742406	2.12936	1	0.146521	81	B
100071232	0.000712174	3.14741	1	0.0369319	76	A	100071232	0.0786587	1.10425	1	0.470967	77	A
3141329|F|0--16:T>C	0.000712585	3.14716	1	0.0369178	76	B	3141329|F|0--16:T>C	0.0209259	1.67932	1	0.276811	77	B
100103665	0.000718592	3.14352	1	0.0371933	73	B	100103665	0.0146623	1.8338	1	0.220392	73	B
3077455|F|0-41:G>A-41:G>A	0.000720329	3.14247	1	0.0372476	72	B	3077455|F|0-41:G>A-41:G>A	0.0378838	1.42155	1	0.38742	73	B
100017159	0.000724357	3.14005	1	0.0374201	73	B	100017159	0.00500709	2.30041	1	0.116323	74	B
100038398|F|0--6:C>T	0.000725564	3.13932	1	0.0374108	80	B	100038398|F|0--6:C>T	6.27053e-05	4.2027	1	0.00880105	81	B
100058789|F|0--32:G>A	0.000725564	3.13932	1	0.0374108	80	B	100058789|F|0--32:G>A	6.27053e-05	4.2027	1	0.00880105	81	B
5050732	0.000726432	3.13881	1	0.0374199	80	A	5050732	0.00421549	2.37515	1	0.104877	81	A
100008626	0.000726706	3.13864	1	0.0370805	80	A	100008626	0.00214823	2.66792	1	0.0735639	81	A
100025093	0.000726706	3.13864	1	0.0370805	80	A	100025093	0.00214823	2.66792	1	0.0735639	81	A
100043781|F|0-59:A>T-59:A>T	0.000726706	3.13864	1	0.0370805	80	A	100043781|F|0-59:A>T-59:A>T	0.00214823	2.66792	1	0.0735639	81	A
100045472|F|0--11:C>T	0.000726706	3.13864	1	0.0370805	80	A	100045472|F|0--11:C>T	0.00214823	2.66792	1	0.0735639	81	A
100049409|F|0-31:T>G-31:T>G	0.000726706	3.13864	1	0.0370805	80	A	100049409|F|0-31:T>G-31:T>G	0.00214823	2.66792	1	0.0735639	81	A
100062790|F|0-11:C>G-11:C>G	0.000726706	3.13864	1	0.0370805	80	A	100062790|F|0-11:C>G-11:C>G	0.00214823	2.66792	1	0.0735639	81	A
100071575|F|0-50:T>G-50:T>G	0.000726706	3.13864	1	0.0370805	80	A	100071575|F|0-50:T>G-50:T>G	0.00214823	2.66792	1	0.0735639	81	A
100101490|F|0-9:C>A-9:C>A	0.000726706	3.13864	1	0.0370805	80	A	100101490|F|0-9:C>A-9:C>A	0.00214823	2.66792	1	0.0735639	81	A
100111635|F|0-19:A>G-19:A>G	0.000726706	3.13864	1	0.0370805	80	A	100111635|F|0-19:A>G-19:A>G	0.00214823	2.66792	1	0.0735639	81	A
100111635|F|0-42:A>G-42:A>G	0.000726706	3.13864	1	0.0370805	80	A	100111635|F|0-42:A>G-42:A>G	0.00214823	2.66792	1	0.0735639	81	A
5151335	0.000728856	3.13736	1	0.0371552	76	A	5151335	0.000999156	3.00037	1	0.0507438	77	A
100005078	0.000731216	3.13595	1	0.0372403	72	A	100005078	2.42796e-05	4.61476	1	0.00440267	73	A
100038978	0.000732087	3.13544	1	0.0372496	72	B	100038978	0.014845	1.82842	1	0.222271	73	B
100006328	0.000732679	3.13509	1	0.0372446	72	B	100006328	0.00208835	2.6802	1	0.0732305	73	B
3081924	0.00073763	3.13216	1	0.037461	72	A	3081924	0.000372101	3.42934	1	0.0279267	73	A
100083978|F|0-35:C>T-35:C>T	0.000739494	3.13107	1	0.0375205	78	A	100083978|F|0-35:C>T-35:C>T	0.00567011	2.24641	1	0.126872	79	A
100050078|F|0-21:T>C-21:T>C	0.000743026	3.129	1	0.0376643	75	B	100050078|F|0-21:T>C-21:T>C	0.0189253	1.72296	1	0.259824	76	B
100042231|F|0-26:G>A-26:G>A	0.000744938	3.12788	1	0.0377258	79	A	100042231|F|0-26:G>A-26:G>A	0.00251386	2.59966	1	0.0800951	80	A
3103592|F|0-36:G>A-36:G>A	0.000748331	3.12591	1	0.0378622	75	B	3103592|F|0-36:G>A-36:G>A	0.0202059	1.69452	1	0.270198	76	B
100051087	0.000748812	3.12563	1	0.0378511	75	B	100051087	0.0155691	1.80774	1	0.229114	76	B
100073587|F|0-62:G>A-62:G>A	0.000758147	3.12025	1	0.0382871	80	A	100073587|F|0-62:G>A-62:G>A	0.000507442	3.29461	1	0.0341052	81	A
100094719	0.000760475	3.11892	1	0.0383688	72	B	100094719	0.0882356	1.05436	1	0.485588	73	B
4335661	0.000763698	3.11708	1	0.0384955	75	A	4335661	0.0602696	1.2199	1	0.489081	76	A
3102139|F|0-20:A>T-20:A>T	0.000763761	3.11704	1	0.0384628	77	B	3102139|F|0-20:A>T-20:A>T	4.50277e-05	4.34652	1	0.00681558	78	B
100008769	0.000764061	3.11687	1	0.0384421	80	A	100008769	0.0011771	2.92919	1	0.0560415	81	A
100047132|F|0--11:T>C	0.000764083	3.11686	1	0.0384074	80	B	100047132|F|0--11:T>C	0.030431	1.51668	1	0.340385	81	B
100091991|F|0--39:C>T	0.000767096	3.11515	1	0.0385231	77	B	100091991|F|0--39:C>T	0.0724637	1.13988	1	0.535154	78	B
100061537|F|0--48:T>C	0.000770201	3.1134	1	0.0386431	76	B	100061537|F|0--48:T>C	0.00541808	2.26615	1	0.123119	78	B
100009043	0.000771606	3.1126	1	0.0386776	78	A	100009043	0.00177664	2.7504	1	0.0670422	80	A
100068368	0.000771615	3.1126	1	0.0386423	73	B	100068368	0.0258901	1.58687	1	0.312212	74	B
100040005|F|0-25:A>G-25:A>G	0.000772934	3.11186	1	0.0386725	80	A	100040005|F|0-25:A>G-25:A>G	0.00293067	2.53303	1	0.0835257	81	A
100064905	0.00077384	3.11135	1	0.038682	75	A	100064905	0.0234496	1.62986	1	0.295855	76	A
100007707	0.000778903	3.10852	1	0.0388991	75	A	100007707	1.80585e-05	4.74332	0.975827	0.0035356	76	A
100049346|F|0--62:C>G	0.000782693	3.10641	1	0.0390523	78	A	100049346|F|0--62:C>G	5.96294e-06	5.22454	0.322219	0.00228524	80	A
100008759	0.000783255	3.1061	1	0.0390443	78	A	100008759	0.000274971	3.56071	1	0.0230724	79	A
100037998|F|0-24:C>T-24:C>T	0.000784197	3.10557	1	0.0390552	73	B	100037998|F|0-24:C>T-24:C>T	0.000638436	3.19488	1	0.0393826	74	B
100043207|F|0-43:A>G-43:A>G	0.000784429	3.10545	1	0.0390308	79	A	100043207|F|0-43:A>G-43:A>G	0.00471115	2.32687	1	0.112297	80	A
100093663|F|0--55:C>T	0.000785472	3.10487	1	0.0390467	77	B	100093663|F|0--55:C>T	0.000534525	3.27203	1	0.0353972	78	B
100004657	0.000791798	3.10139	1	0.039325	75	A	100004657	0.00227551	2.64292	1	0.0759961	76	A
100079858	0.000792616	3.10094	1	0.0393295	75	A	100079858	0.000306166	3.51404	1	0.0244738	76	A
3104549	0.000793758	3.10031	1	0.03935	72	B	3104549	0.00490616	2.30926	1	0.114868	73	B
100062758	0.000797355	3.09835	1	0.0394921	72	B	100062758	1.73913e-05	4.75967	0.939771	0.00342982	74	B
100075767|F|0--10:A>T	0.000801064	3.09633	1	0.0396394	77	B	100075767|F|0--10:A>T	0.39065	0.408212	1	0.542718	78	B
100040309	0.000801464	3.09612	1	0.039623	72	B	100040309	0.0157618	1.80239	1	0.230944	73	B
100095274|F|0-62:G>A-62:G>A	0.000801781	3.09594	1	0.0396024	80	A	100095274|F|0-62:G>A-62:G>A	0.0182479	1.73879	1	0.253486	81	A
100009016	0.000802866	3.09536	1	0.0396198	79	A	100009016	0.000804369	3.09454	1	0.044949	79	A
100097891	0.000803343	3.0951	1	0.0396072	72	B	100097891	0.000172913	3.76217	1	0.017176	73	B
100093663|F|0-55:C>T-55:C>T	0.000803355	3.09509	1	0.0395717	77	B	100093663|F|0-55:C>T-55:C>T	0.000230431	3.63746	1	0.0206497	78	B
100112567|F|0--25:A>C	0.000806915	3.09317	1	0.0396386	72	B	100112567|F|0--25:A>C	0.000827668	3.08214	1	0.0455909	73	B
100112567|F|0--28:G>A	0.000806915	3.09317	1	0.0396386	72	B	100112567|F|0--28:G>A	0.000827668	3.08214	1	0.0455909	73	B
100112567|F|0--40:C>T	0.000806915	3.09317	1	0.0396386	72	B	100112567|F|0--40:C>T	0.000827668	3.08214	1	0.0455909	73	B
100025658	0.000809355	3.09186	1	0.0397223	79	A	100025658	0.000532113	3.274	1	0.0353241	80	A
100077566|F|0--10:T>C	0.000811596	3.09066	1	0.0397962	74	B	100077566|F|0--10:T>C	0.0104873	1.97934	1	0.182631	75	B
100076729	0.000814657	3.08903	1	0.0399101	75	A	100076729	2.86269e-06	5.54323	0.154691	0.00181989	76	A
100080161|F|0--8:T>C	0.000814949	3.08887	1	0.0398882	77	B	100080161|F|0--8:T>C	0.00621632	2.20647	1	0.134904	78	B
100053597|F|0--57:G>T	0.000815761	3.08844	1	0.0398918	77	B	100053597|F|0--57:G>T	9.40526e-05	4.02663	1	0.0116835	78	B
3117030	0.000816504	3.08804	1	0.0398921	77	A	3117030	4.59441e-05	4.33777	1	0.00685823	77	A
100050084|F|0-19:T>C-19:T>C	0.000820082	3.08614	1	0.0400307	76	A	100050084|F|0-19:T>C-19:T>C	0.00869126	2.06092	1	0.162452	77	A
100068889|F|0-17:C>T-17:C>T	0.000828096	3.08192	1	0.0403854	78	A	100068889|F|0-17:C>T-17:C>T	0.00247945	2.60564	1	0.0795146	79	A
3077528|F|0-36:T>A-36:T>A	0.000828838	3.08153	1	0.0403851	77	B	3077528|F|0-36:T>A-36:T>A	0.00861868	2.06456	1	0.162444	78	B
100083923|F|0-22:G>T-22:G>T	0.000835345	3.07813	1	0.0406655	77	A	100083923|F|0-22:G>T-22:G>T	0.00116403	2.93404	1	0.0557136	78	A
100008527	0.000838336	3.07658	1	0.0407744	79	A	100008527	0.00311033	2.50719	1	0.0874924	80	A
100104308|F|0--23:A>C	0.000840534	3.07544	1	0.0408445	77	A	100104308|F|0--23:A>C	0.00353322	2.45183	1	0.0957016	78	A
3090814|F|0-65:A>C-65:A>C	0.000841839	3.07477	1	0.0408712	77	B	3090814|F|0-65:A>C-65:A>C	0.00777094	2.10953	1	0.151213	78	B
100023353	0.000843706	3.07381	1	0.0409251	77	A	100023353	0.00897299	2.04706	1	0.166337	78	A
100047490	0.000844422	3.07344	1	0.040923	73	B	100047490	0.058944	1.22956	1	0.484287	74	B
100016263	0.000844496	3.0734	1	0.0408899	73	B	100016263	0.0126598	1.89757	1	0.201799	74	B
100067171	0.000846041	3.07261	1	0.0409281	74	A	100067171	0.000788897	3.10298	1	0.0444058	75	A
100041181|F|0-65:A>G-65:A>G	0.000846199	3.07253	1	0.0408991	80	B	100041181|F|0-65:A>G-65:A>G	0.000718745	3.14342	1	0.0418522	80	B
100098685	0.000849914	3.07063	1	0.041042	80	A	100098685	0.00121879	2.91407	1	0.0573694	81	A
100089609	0.000850018	3.07057	1	0.0410103	78	A	100089609	0.00191807	2.71713	1	0.0702691	79	A
100111821|F|0--15:C>T	0.000850606	3.07027	1	0.0410021	78	B	100111821|F|0--15:C>T	0.0402709	1.39501	1	0.400463	79	B
100007777	0.000850754	3.0702	1	0.0409727	73	A	100007777	3.09672e-05	4.5091	1	0.00526218	74	A
100024803	0.000851136	3.07	1	0.0409546	73	A	100024803	0.0341434	1.46669	1	0.36477	74	A
100100275|F|0-25:T>A-25:T>A	0.000853188	3.06896	1	0.0410168	76	A	100100275|F|0-25:T>A-25:T>A	0.000182352	3.73909	1	0.0178834	77	A
100092497|F|0--5:C>G	0.000853445	3.06882	1	0.0409927	78	A	100092497|F|0--5:C>G	0.000498839	3.30204	1	0.0337368	79	A
100048397|F|0--45:A>C	0.000854093	3.06849	1	0.0409874	77	B	100048397|F|0--45:A>C	0.00049911	3.3018	1	0.033713	78	B
4108913|F|0-37:C>T-37:C>T	0.000856005	3.06752	1	0.0410427	79	A	4108913|F|0-37:C>T-37:C>T	0.0141179	1.85023	1	0.215323	80	A
100045926|F|0-9:A>G-9:A>G	0.000857102	3.06697	1	0.0410588	72	A	100045926|F|0-9:A>G-9:A>G	0.0160772	1.79379	1	0.233287	73	A
100092092|F|0-48:C>T-48:C>T	0.000857157	3.06694	1	0.0410251	76	B	100092092|F|0-48:C>T-48:C>T	0.000468085	3.32968	1	0.0323866	77	B
100008557	0.000862435	3.06427	1	0.0412412	79	A	100008557	0.00250249	2.60163	1	0.0798742	80	A
100093744	0.000862999	3.06399	1	0.0412317	72	B	100093744	0.0253231	1.59648	1	0.309239	73	B
100009024	0.000863679	3.06365	1	0.0412277	77	A	100009024	0.0014549	2.83717	1	0.0634533	79	A
100057828|F|0-21:C>T-21:C>T	0.000872921	3.05903	1	0.0416321	77	A	100057828|F|0-21:C>T-21:C>T	0.000622543	3.20583	1	0.0388009	78	A
100050510|F|0--42:C>A	0.000875674	3.05766	1	0.0417266	80	B	100050510|F|0--42:C>A	0.00680784	2.16699	1	0.139558	81	B
100043828|F|0-28:G>A-28:G>A	0.000880836	3.0551	1	0.0419356	80	A	100043828|F|0-28:G>A-28:G>A	0.000173889	3.75973	1	0.0172096	81	A
100004778	0.000882742	3.05417	1	0.0419893	73	B	100004778	0.00061763	3.20927	1	0.0387629	74	B
100050806	0.000883288	3.0539	1	0.0419783	74	B	100050806	0.116441	0.933896	1	0.256412	74	B
100079200	0.000886005	3.05256	1	0.0420705	73	A	100079200	0.00224427	2.64893	1	0.0755127	74	A
100072103	0.00088852	3.05133	1	0.0421528	72	B	100072103	0.00176298	2.75375	1	0.0666661	73	B
100041352|F|0-6:T>G-6:T>G	0.000888903	3.05115	1	0.042134	79	A	100041352|F|0-6:T>G-6:T>G	0.0166476	1.77865	1	0.238365	80	A
100093216	0.000889677	3.05077	1	0.0421337	76	A	100093216	0.0204036	1.69029	1	0.272099	77	A
100078707|F|0-8:C>T-8:C>T	0.000889805	3.0507	1	0.0421029	76	A	100078707|F|0-8:C>T-8:C>T	0.000459073	3.33812	1	0.0319265	77	A
100072696	0.000891116	3.05007	1	0.042128	73	B	100072696	0.0115178	1.93863	1	0.194253	75	B
100025242	0.000896634	3.04738	1	0.0423518	77	A	100025242	0.000643307	3.19158	1	0.0395477	78	A
4120087|F|0--39:A>G	0.0008982	3.04663	1	0.0423888	80	B	4120087|F|0--39:A>G	0.00584288	2.23337	1	0.129028	81	B
100075877|F|0-57:T>C-57:T>C	0.000900925	3.04531	1	0.0424803	80	A	100075877|F|0-57:T>C-57:T>C	0.126541	0.897769	1	0.269017	81	A
100048441|F|0-59:G>C-59:G>C	0.000902284	3.04466	1	0.0425073	77	A	100048441|F|0-59:G>C-59:G>C	0.000544697	3.26385	1	0.0358511	78	A
100002367	0.000908681	3.04159	1	0.0427713	74	B	100002367	0.00446199	2.35047	1	0.109101	75	B
100060780|F|0-12:A>G-12:A>G	0.000909324	3.04128	1	0.0427643	80	A	100060780|F|0-12:A>G-12:A>G	0.00238747	2.62206	1	0.0779055	81	A
3077011|F|0-67:C>G-67:C>G	0.000914632	3.03875	1	0.0429392	77	A	3077011|F|0-67:C>G-67:C>G	0.0053604	2.2708	1	0.122014	78	A
3094118|F|0-44:C>T-44:C>T	0.000914632	3.03875	1	0.0429392	77	A	3094118|F|0-44:C>T-44:C>T	0.0053604	2.2708	1	0.122014	78	A
100080747	0.000923801	3.03442	1	0.0433321	74	B	100080747	0.0155483	1.80832	1	0.228933	74	B
100055516	0.000927342	3.03276	1	0.0434604	79	A	100055516	0.000923081	3.03476	1	0.0486639	80	A
100094200|F|0-34:C>A-34:C>A	0.000927536	3.03267	1	0.0434318	76	A	100094200|F|0-34:C>A-34:C>A	0.000185969	3.73056	1	0.0181067	77	A
100050950|F|0-31:T>C-31:T>C	0.000933402	3.02993	1	0.0436687	78	A	100050950|F|0-31:T>C-31:T>C	0.0455023	1.34197	1	0.425989	79	A
100008773	0.000934313	3.02951	1	0.0436735	78	A	100008773	0.00258912	2.58685	1	0.0768727	79	A
100046958|F|0--59:T>C	0.00094078	3.02651	1	0.0439377	79	B	100046958|F|0--59:T>C	0.00282466	2.54903	1	0.0816236	80	B
100055542	0.000943366	3.02532	1	0.0440205	76	A	100055542	0.00162735	2.78852	1	0.0633096	78	A
100048442	0.000945717	3.02424	1	0.0440921	79	A	100048442	0.000348919	3.45728	1	0.0267061	80	A
100084308|F|0-6:T>G-6:T>G	0.000949228	3.02263	1	0.0442177	79	A	100084308|F|0-6:T>G-6:T>G	7.43197e-05	4.1289	1	0.010015	80	A
100004237	0.000949745	3.02239	1	0.0442037	72	B	100004237	0.00209031	2.67979	1	0.0732518	73	B
100076785|F|0--53:C>T	0.000949886	3.02233	1	0.0441722	77	B	100076785|F|0--53:C>T	0.00374295	2.42679	1	0.0969132	78	B
3084184|F|0--53:G>T	0.000954519	3.02022	1	0.0443494	77	B	3084184|F|0--53:G>T	0.000898475	3.04649	1	0.0478806	78	B
100025277	0.000954524	3.02021	1	0.0443116	79	A	100025277	0.00168955	2.77223	1	0.0647046	80	A
100026543	0.000958204	3.01854	1	0.0444442	77	A	100026543	0.000279699	3.55331	1	0.0231457	78	A
3074911	0.000959256	3.01807	1	0.0444167	79	A	3074911	0.00288164	2.54036	1	0.0826513	80	A
100037167	0.000959256	3.01807	1	0.0444167	79	A	100037167	0.00288164	2.54036	1	0.0826513	80	A
100092497	0.000959857	3.01779	1	0.0444065	79	A	100092497	0.000312154	3.50563	1	0.0248422	80	A
100008711	0.000961137	3.01721	1	0.0444277	76	A	100008711	0.0211356	1.67498	1	0.278835	77	A
100106568	0.000968912	3.01372	1	0.0447488	78	A	100106568	0.000850291	3.07043	1	0.046271	79	A
100077308|F|0-25:G>T-25:G>T	0.000977536	3.00987	1	0.0451086	80	A	100077308|F|0-25:G>T-25:G>T	0.215118	0.667323	1	0.400895	81	A
100058524|F|0-15:T>C-15:T>C	0.000979138	3.00916	1	0.045144	80	B	100058524|F|0-15:T>C-15:T>C	0.00199248	2.70061	1	0.0717305	81	B
100024577	0.000981069	3.0083	1	0.0450408	79	A	100024577	0.000650469	3.18677	1	0.0394937	80	A
100024818	0.000981069	3.0083	1	0.0450408	79	A	100024818	0.000650469	3.18677	1	0.0394937	80	A
100025605	0.000981069	3.0083	1	0.0450408	79	A	100025605	0.000650469	3.18677	1	0.0394937	80	A
100064926	0.000981069	3.0083	1	0.0450408	79	A	100064926	0.000650469	3.18677	1	0.0394937	80	A
100090322	0.000981069	3.0083	1	0.0450408	79	A	100090322	0.000650469	3.18677	1	0.0394937	80	A
100048441|F|0--59:G>C	0.000983626	3.00717	1	0.0451199	77	B	100048441|F|0--59:G>C	0.00038377	3.41593	1	0.0285251	78	B
100069744|F|0-11:G>A-11:G>A	0.000985131	3.00651	1	0.0451506	79	A	100069744|F|0-11:G>A-11:G>A	0.0190825	1.71937	1	0.260855	80	A
100023203	0.000986175	3.00605	1	0.0451601	79	A	100023203	0.0200288	1.69835	1	0.26876	80	A
3083365	0.000987501	3.00546	1	0.0451826	72	B	3083365	0.00193355	2.71364	1	0.0706923	73	B
100057802	0.000987871	3.0053	1	0.0451612	76	A	100057802	0.00167697	2.77548	1	0.0645429	78	A
5152117	0.000991309	3.00379	1	0.0452801	77	A	5152117	0.000307776	3.51177	1	0.0245661	78	A
100008472	0.000994944	3.0022	1	0.0454078	79	A	100008472	0.000492594	3.30751	1	0.0335243	80	A
100061749	0.000997888	3.00092	1	0.0455037	76	B	100061749	0.0102218	1.99047	1	0.179744	77	B
100042485|F|0--56:A>C	0.000998866	3.00049	1	0.0455099	79	B	100042485|F|0--56:A>C	0.00462607	2.33479	1	0.111052	80	B
100095147|F|0-34:G>C-34:G>C	0.00100265	2.99885	1	0.0456439	77	A	100095147|F|0-34:G>C-34:G>C	0.00839049	2.07621	1	0.159647	78	A
100077219|F|0--25:C>T	0.00100335	2.99855	1	0.0456373	76	B	100077219|F|0--25:C>T	9.99739e-05	4.00011	1	0.0120857	77	B
100002038	0.00100582	2.99748	1	0.0457112	75	B	100002038	0.00190912	2.71917	1	0.0700362	77	B
100002545	0.00100672	2.99709	1	0.0457135	78	A	100002545	0.00210513	2.67672	1	0.0735801	79	A
100070451|F|0--48:G>C	0.00100717	2.9969	1	0.0456955	79	B	100070451|F|0--48:G>C	0.00224106	2.64955	1	0.0754988	80	B
100013799	0.00101322	2.9943	1	0.0459316	73	B	100013799	0.00130315	2.88501	1	0.0596261	74	B
100064820	0.00101624	2.993	1	0.0460297	80	A	100064820	0.000608091	3.21603	1	0.0383872	81	A
100076460|F|0-36:A>C-36:A>C	0.00101648	2.9929	1	0.046002	75	B	100076460|F|0-36:A>C-36:A>C	0.0249739	1.60251	1	0.306917	76	B
100053080	0.00101708	2.99264	1	0.0459909	79	A	100053080	0.00112188	2.95005	1	0.0542245	80	A
100008700	0.00102089	2.99102	1	0.0461246	80	A	100008700	0.0351064	1.45461	1	0.370517	81	A
100081496|F|0--7:C>T	0.00102241	2.99038	1	0.0461544	80	B	100081496|F|0--7:C>T	0.0156557	1.80533	1	0.230014	81	B
100039559|F|0-32:C>A-32:C>A	0.00102259	2.9903	1	0.046124	79	B	100039559|F|0-32:C>A-32:C>A	0.00601952	2.22044	1	0.131851	80	B
100040987|F|0-7:T>G-7:T>G	0.00102269	2.99026	1	0.0460902	77	B	100040987|F|0-7:T>G-7:T>G	0.0160528	1.79445	1	0.233498	78	B
100095816	0.00102275	2.99023	1	0.0460544	78	A	100095816	0.00043131	3.36521	1	0.0309107	79	A
100045085	0.00102298	2.99013	1	0.0460265	78	A	100045085	0.039627	1.40201	1	0.396835	79	A
100050807|F|0-48:G>T-48:G>T	0.00102396	2.98972	1	0.0460321	79	A	100050807|F|0-48:G>T-48:G>T	0.0122357	1.91237	1	0.197426	80	A
100095361|F|0-54:C>T-54:C>T	0.00102424	2.9896	1	0.0460066	76	A	100095361|F|0-54:C>T-54:C>T	0.0215337	1.66688	1	0.281611	77	A
100033744	0.00102592	2.98889	1	0.0460056	80	A	100033744	0.00202333	2.69393	1	0.0721204	81	A
100033749	0.00102592	2.98889	1	0.0460056	80	A	100033749	0.00202333	2.69393	1	0.0721204	81	A
100021242	0.00103219	2.98624	1	0.0462482	72	B	100021242	0.00809955	2.09154	1	0.155701	73	B
100088929|F|0-19:A>T-19:A>T	0.00103427	2.98537	1	0.0463029	74	A	100088929|F|0-19:A>T-19:A>T	0.0484712	1.31452	1	0.440726	75	A
100045720|F|0--22:C>T	0.00103745	2.98403	1	0.0464072	75	A	100045720|F|0--22:C>T	0.00768042	2.11462	1	0.149667	76	A
100047142	0.00103938	2.98323	1	0.0464548	75	B	100047142	0.000230967	3.63645	1	0.0206635	76	B
100067203	0.0010404	2.9828	1	0.0464621	73	B	100067203	0.0190755	1.71952	1	0.260825	74	B
3091722	0.00104313	2.98166	1	0.0465455	73	B	3091722	0.0228404	1.6413	1	0.291572	74	B
100072037|F|0--60:A>C	0.00104438	2.98114	1	0.0465629	76	B	100072037|F|0--60:A>C	2.07878e-05	4.68219	1	0.00391397	77	B
100003582	0.00104594	2.98049	1	0.0465937	75	A	100003582	0.0020014	2.69867	1	0.0718126	76	A
100001351	0.00104972	2.97893	1	0.0467237	76	A	100001351	0.0076619	2.11566	1	0.149414	77	A
100038649|F|0--19:T>C	0.00105025	2.97871	1	0.0467088	79	B	100038649|F|0--19:T>C	0.0323305	1.49039	1	0.352298	80	B
100052706	0.00105227	2.97787	1	0.0467603	77	A	100052706	0.00342836	2.46491	1	0.0937068	78	A
100050465|F|0--48:C>T	0.00105249	2.97778	1	0.0467318	78	B	100050465|F|0--48:C>T	0.022078	1.65604	1	0.285687	79	B
100097993	0.00105285	2.97763	1	0.0467092	72	B	100097993	0.00199368	2.70035	1	0.0717259	73	B
4119386|F|0-45:C>T-45:C>T	0.00105298	2.97758	1	0.0466766	77	B	4119386|F|0-45:C>T-45:C>T	0.0675506	1.17037	1	0.51703	78	B
100074972|F|0--20:A>T	0.00105486	2.97681	1	0.0467216	74	B	100074972|F|0--20:A>T	0.000188338	3.72506	1	0.0179492	75	B
100075136	0.00105502	2.97674	1	0.0466904	77	A	100075136	0.00756565	2.12115	1	0.14834	78	A
100089179	0.0010607	2.97441	1	0.0469033	77	A	100089179	0.00247994	2.60556	1	0.0794832	78	A
100008896	0.00106082	2.97436	1	0.0468702	76	A	100008896	0.0334601	1.47547	1	0.359746	77	A
100059453|F|0-31:C>G-31:C>G	0.00106258	2.97364	1	0.0469098	77	A	100059453|F|0-31:C>G-31:C>G	0.000920194	3.03612	1	0.0486066	78	A
100026379	0.00106423	2.97296	1	0.0469443	72	A	100026379	0.0128545	1.89094	1	0.203521	73	A
100050060	0.00106483	2.97272	1	0.0469323	72	B	100050060	0.00839923	2.07576	1	0.159757	73	B
3165340|F|0--5:C>T	0.00106565	2.97239	1	0.0469301	78	B	3165340|F|0--5:C>T	0.0263983	1.57842	1	0.315874	79	B
100025484	0.00107239	2.96965	1	0.0470739	78	A	100025484	0.00066578	3.17667	1	0.0400187	79	A
100025529	0.00107239	2.96965	1	0.0470739	78	A	100025529	0.00066578	3.17667	1	0.0400187	79	A
100025693	0.00107239	2.96965	1	0.0470739	78	A	100025693	0.00066578	3.17667	1	0.0400187	79	A
100082378	0.00107239	2.96965	1	0.0470739	78	A	100082378	0.00066578	3.17667	1	0.0400187	79	A
100086508	0.00107402	2.96899	1	0.0471071	72	A	100086508	0.00161933	2.79067	1	0.063043	73	A
100085630	0.00107459	2.96876	1	0.0470938	77	A	100085630	0.00215755	2.66604	1	0.0737896	78	A
100086780|F|0-10:C>T-10:C>T	0.00107638	2.96803	1	0.0471341	80	A	100086780|F|0-10:C>T-10:C>T	0.00205192	2.68784	1	0.0725178	81	A
100008192	0.00107797	2.96739	1	0.0471655	76	A	100008192	0.0120508	1.91898	1	0.195494	77	A
100041564|F|0-8:T>A-8:T>A	0.00108577	2.96426	1	0.0474683	80	B	100041564|F|0-8:T>A-8:T>A	0.000187776	3.72636	1	0.0179273	81	B
100060932|F|0-21:C>T-21:C>T	0.00109096	2.96219	1	0.0476563	72	A	100060932|F|0-21:C>T-21:C>T	0.0106481	1.97273	1	0.184539	73	A
100061816	0.00110054	2.9584	1	0.048036	72	B	100061816	0.000161244	3.79252	1	0.01666	74	B
100085253|F|0-44:A>C-44:A>C	0.00110139	2.95806	1	0.0480346	77	A	100085253|F|0-44:A>C-44:A>C	0.00155405	2.80854	1	0.0612516	78	A
100107200	0.00110153	2.958	1	0.0480019	78	A	100107200	0.0023727	2.62476	1	0.0777523	79	A
100017680	0.00110487	2.95669	1	0.0481086	72	B	100017680	0.0552844	1.2574	1	0.470013	73	B
100024822	0.00110965	2.95481	1	0.0482391	79	A	100024822	0.000622376	3.20595	1	0.0388352	80	A
100025599	0.00110965	2.95481	1	0.0482391	79	A	100025599	0.000622376	3.20595	1	0.0388352	80	A
100037932|F|0-23:C>T-23:C>T	0.00111721	2.95187	1	0.0485285	80	A	100037932|F|0-23:C>T-23:C>T	0.0388907	1.41015	1	0.392884	81	A
100000420	0.0011178	2.95163	1	0.0485154	74	B	100000420	0.0138682	1.85798	1	0.212595	75	B
100025214	0.00111865	2.95131	1	0.048513	76	A	100025214	0.00957643	2.0188	1	0.171693	78	A
100009067	0.00112094	2.95042	1	0.0485733	79	A	100009067	0.000384612	3.41498	1	0.0285484	80	A
100072047|F|0--18:G>A	0.00112397	2.94925	1	0.0486658	76	B	100072047|F|0--18:G>A	0.00921512	2.0355	1	0.169431	77	B
4108964|F|0--21:A>C	0.00112527	2.94874	1	0.048683	77	A	4108964|F|0--21:A>C	0.016801	1.77467	1	0.239292	78	A
5155632|F|0-14:G>A-14:G>A	0.00112777	2.94778	1	0.048752	76	B	5155632|F|0-14:G>A-14:G>A	5.26544e-05	4.27857	1	0.0077108	77	B
100100660	0.00112868	2.94743	1	0.0487524	73	B	100100660	0.00176123	2.75418	1	0.0666469	74	B
100102238|F|0-68:C>T-68:C>T	0.00113578	2.9447	1	0.0490201	80	A	100102238|F|0-68:C>T-68:C>T	0.011254	1.94869	1	0.191236	81	A
100005631	0.0011406	2.94287	1	0.0491888	74	A	100005631	0.026026	1.58459	1	0.313222	75	A
100045284|F|0--49:T>C	0.00114233	2.94221	1	0.0492239	80	B	100045284|F|0--49:T>C	0.149702	0.824772	1	0.306372	81	B
4111272|F|0--33:A>G	0.00114617	2.94075	1	0.0493501	76	B	4111272|F|0--33:A>G	0.000242219	3.61579	1	0.0210093	77	B
100074796|F|0-65:G>A-65:G>A	0.00114767	2.94018	1	0.0493752	78	A	100074796|F|0-65:G>A-65:G>A	0.00419834	2.37692	1	0.104691	79	A
4120888	0.00114896	2.93969	1	0.0493916	73	B	4120888	0.00935583	2.02892	1	0.169027	74	B
100084099	0.00114938	2.93954	1	0.0493701	73	B	100084099	0.0005592	3.25243	1	0.0364506	74	B
100073666|F|0--14:G>A	0.00115259	2.93832	1	0.049469	78	B	100073666|F|0--14:G>A	0.0163023	1.78775	1	0.235416	79	B
100085655|F|0--18:A>G	0.00115372	2.9379	1	0.049478	75	B	100085655|F|0--18:A>G	0.0376208	1.42457	1	0.386045	76	B
100008134	0.00115734	2.93654	1	0.0495942	74	A	100008134	0.000586283	3.23189	1	0.0373157	75	A
100089495|F|0-32:G>A-32:G>A	0.00116163	2.93493	1	0.0497384	80	A	100089495|F|0-32:G>A-32:G>A	0.000275373	3.56008	1	0.0230703	81	A
100001164	0.00116534	2.93355	1	0.0498576	75	B	100001164	0.0269367	1.56966	1	0.319908	76	B
100097958	0.00116847	2.93238	1	0.0499521	76	A	100097958	0.0241166	1.61768	1	0.30069	77	A
3086097|F|0-31:A>T-31:A>T	0.00116976	2.9319	1	0.0499677	77	A	3086097|F|0-31:A>T-31:A>T	0.000359826	3.44391	1	0.0271563	78	A
100089609|F|0--11:G>A	0.0011753	2.92985	1	0.0501648	76	A	100089609|F|0--11:G>A	0.00327336	2.48501	1	0.0905697	77	A
100079857|F|0-9:T>G-9:T>G	0.00118013	2.92807	1	0.0503313	78	A	100079857|F|0-9:T>G-9:T>G	0.000174782	3.7575	1	0.0172349	79	A
100084495|F|0-21:C>T-21:C>T	0.00118026	2.92802	1	0.0502968	80	B	100084495|F|0-21:C>T-21:C>T	0.000770958	3.11297	1	0.0440849	81	B
100075135|F|0-10:A>G-10:A>G	0.0011897	2.92456	1	0.0506194	77	A	100075135|F|0-10:A>G-10:A>G	0.0108949	1.96278	1	0.186897	78	A
3085031|F|0-47:A>G-47:A>G	0.0011897	2.92456	1	0.0506194	77	A	3085031|F|0-47:A>G-47:A>G	0.0108949	1.96278	1	0.186897	78	A
100099933	0.00119117	2.92403	1	0.0506419	77	A	100099933	0.0679942	1.16753	1	0.518442	78	A
100077219|F|0-25:C>T-25:C>T	0.00119709	2.92187	1	0.0508536	76	A	100077219|F|0-25:C>T-25:C>T	7.53173e-05	4.12311	1	0.0100741	77	A
4334863	0.00119722	2.92183	1	0.0508192	72	B	4334863	0.0114901	1.93968	1	0.19415	73	B
100099922	0.00119802	2.92154	1	0.0508132	72	B	100099922	0.011834	1.92687	1	0.193136	73	B
3088967	0.00120339	2.91959	1	0.0510011	76	A	3088967	0.000648105	3.18835	1	0.0396621	77	A
100103615|F|0-16:T>C-16:T>C	0.00120512	2.91897	1	0.0510345	79	B	100103615|F|0-16:T>C-16:T>C	0.000442187	3.35439	1	0.0313988	80	B
100005287	0.00120839	2.91779	1	0.0511327	73	B	100005287	0.00579466	2.23697	1	0.128383	74	B
100007280	0.0012092	2.9175	1	0.051127	73	A	100007280	0.000122725	3.91107	1	0.0139322	74	A
100068433|F|0--49:G>A	0.0012129	2.91618	1	0.0512432	80	B	100068433|F|0--49:G>A	0.361151	0.442312	1	0.511399	80	B
100095145	0.00121338	2.916	1	0.0512238	74	A	100095145	0.00823252	2.08447	1	0.157696	75	A
100058662|F|0-37:C>A-37:C>A	0.00121714	2.91466	1	0.0513423	80	A	100058662|F|0-37:C>A-37:C>A	0.00141214	2.85012	1	0.062394	81	A
100088863|F|0--28:G>A	0.00122121	2.91321	1	0.0514736	80	B	100088863|F|0--28:G>A	0.000360817	3.44271	1	0.0271931	81	B
100042714|F|0--13:A>C	0.00122338	2.91244	1	0.0515252	73	B	100042714|F|0--13:A>C	0.000910641	3.04065	1	0.0482435	74	B
100068965|F|0--62:G>T	0.00122548	2.91169	1	0.0515733	73	B	100068965|F|0--62:G>T	0.0817334	1.0876	1	0.479287	74	B
5151180	0.00122932	2.91033	1	0.0516946	76	A	5151180	0.00325097	2.48799	1	0.0902273	78	A
100041480|F|0-64:C>T-64:C>T	0.00123616	2.90793	1	0.0519418	80	B	100041480|F|0-64:C>T-64:C>T	0.0193581	1.71314	1	0.263357	81	B
100054053	0.00123914	2.90688	1	0.0520266	74	B	100054053	0.0118485	1.92634	1	0.193256	75	B
100058610	0.00124318	2.90547	1	0.0521557	73	B	100058610	0.000376464	3.42428	1	0.028215	74	B
100017475	0.0012522	2.90233	1	0.0524932	76	A	100017475	0.0491517	1.30846	1	0.443555	77	A
100013786	0.00125244	2.90224	1	0.0524627	72	B	100013786	0.000937772	3.0279	1	0.0487723	73	B
100008573	0.00125285	2.9021	1	0.052439	79	A	100008573	0.00112929	2.94719	1	0.0544852	80	A
100070891	0.00125848	2.90015	1	0.0525933	78	A	100070891	0.00131045	2.88258	1	0.0597073	79	A
100072104	0.00125848	2.90015	1	0.0525933	78	A	100072104	0.00131045	2.88258	1	0.0597073	79	A
100007101	0.00125988	2.89967	1	0.0526112	72	B	100007101	0.0132939	1.87635	1	0.206962	73	B
5030714	0.00126263	2.89872	1	0.0526855	76	B	5030714	0.00563193	2.24934	1	0.126174	77	B
5051263	0.001265	2.89791	1	0.0487208	79	A	5051263	0.00258473	2.58759	1	0.0767845	80	A
5051421	0.001265	2.89791	1	0.0487208	79	A	5051421	0.00258473	2.58759	1	0.0767845	80	A
5051728	0.001265	2.89791	1	0.0487208	79	A	5051728	0.00258473	2.58759	1	0.0767845	80	A
5051867	0.001265	2.89791	1	0.0487208	79	A	5051867	0.00258473	2.58759	1	0.0767845	80	A
5051905	0.001265	2.89791	1	0.0487208	79	A	5051905	0.00258473	2.58759	1	0.0767845	80	A
5051917	0.001265	2.89791	1	0.0487208	79	A	5051917	0.00258473	2.58759	1	0.0767845	80	A
5051997	0.001265	2.89791	1	0.0487208	79	A	5051997	0.00258473	2.58759	1	0.0767845	80	A
100024549	0.001265	2.89791	1	0.0487208	79	A	100024549	0.00258473	2.58759	1	0.0767845	80	A
100024553	0.001265	2.89791	1	0.0487208	79	A	100024553	0.00258473	2.58759	1	0.0767845	80	A
100024588	0.001265	2.89791	1	0.0487208	79	A	100024588	0.00258473	2.58759	1	0.0767845	80	A
100024599	0.001265	2.89791	1	0.0487208	79	A	100024599	0.00258473	2.58759	1	0.0767845	80	A
100024602	0.001265	2.89791	1	0.0487208	79	A	100024602	0.00258473	2.58759	1	0.0767845	80	A
100024606	0.001265	2.89791	1	0.0487208	79	A	100024606	0.00258473	2.58759	1	0.0767845	80	A
100024622	0.001265	2.89791	1	0.0487208	79	A	100024622	0.00258473	2.58759	1	0.0767845	80	A
100024637	0.001265	2.89791	1	0.0487208	79	A	100024637	0.00258473	2.58759	1	0.0767845	80	A
100024652	0.001265	2.89791	1	0.0487208	79	A	100024652	0.00258473	2.58759	1	0.0767845	80	A
100024662	0.001265	2.89791	1	0.0487208	79	A	100024662	0.00258473	2.58759	1	0.0767845	80	A
100024678	0.001265	2.89791	1	0.0487208	79	A	100024678	0.00258473	2.58759	1	0.0767845	80	A
100024682	0.001265	2.89791	1	0.0487208	79	A	100024682	0.00258473	2.58759	1	0.0767845	80	A
100024687	0.001265	2.89791	1	0.0487208	79	A	100024687	0.00258473	2.58759	1	0.0767845	80	A
100024698	0.001265	2.89791	1	0.0487208	79	A	100024698	0.00258473	2.58759	1	0.0767845	80	A
100024704	0.001265	2.89791	1	0.0487208	79	A	100024704	0.00258473	2.58759	1	0.0767845	80	A
100024715	0.001265	2.89791	1	0.0487208	79	A	100024715	0.00258473	2.58759	1	0.0767845	80	A
100024716	0.001265	2.89791	1	0.0487208	79	A	100024716	0.00258473	2.58759	1	0.0767845	80	A
100024723	0.001265	2.89791	1	0.0487208	79	A	100024723	0.00258473	2.58759	1	0.0767845	80	A
100024726	0.001265	2.89791	1	0.0487208	79	A	100024726	0.00258473	2.58759	1	0.0767845	80	A
100024728	0.001265	2.89791	1	0.0487208	79	A	100024728	0.00258473	2.58759	1	0.0767845	80	A
100024739	0.001265	2.89791	1	0.0487208	79	A	100024739	0.00258473	2.58759	1	0.0767845	80	A
100024741	0.001265	2.89791	1	0.0487208	79	A	100024741	0.00258473	2.58759	1	0.0767845	80	A
100024754	0.001265	2.89791	1	0.0487208	79	A	100024754	0.00258473	2.58759	1	0.0767845	80	A
100024766	0.001265	2.89791	1	0.0487208	79	A	100024766	0.00258473	2.58759	1	0.0767845	80	A
100024802	0.001265	2.89791	1	0.0487208	79	A	100024802	0.00258473	2.58759	1	0.0767845	80	A
100024810	0.001265	2.89791	1	0.0487208	79	A	100024810	0.00258473	2.58759	1	0.0767845	80	A
100024842	0.001265	2.89791	1	0.0487208	79	A	100024842	0.00258473	2.58759	1	0.0767845	80	A
100024849	0.001265	2.89791	1	0.0487208	79	A	100024849	0.00258473	2.58759	1	0.0767845	80	A
100024857	0.001265	2.89791	1	0.0487208	79	A	100024857	0.00258473	2.58759	1	0.0767845	80	A
100024901	0.001265	2.89791	1	0.0487208	79	A	100024901	0.00258473	2.58759	1	0.0767845	80	A
100024903	0.001265	2.89791	1	0.0487208	79	A	100024903	0.00258473	2.58759	1	0.0767845	80	A
100024939	0.001265	2.89791	1	0.0487208	79	A	100024939	0.00258473	2.58759	1	0.0767845	80	A
100024947	0.001265	2.89791	1	0.0487208	79	A	100024947	0.00258473	2.58759	1	0.0767845	80	A
100024973	0.001265	2.89791	1	0.0487208	79	A	100024973	0.00258473	2.58759	1	0.0767845	80	A
100024974	0.001265	2.89791	1	0.0487208	79	A	100024974	0.00258473	2.58759	1	0.0767845	80	A
100024980	0.001265	2.89791	1	0.0487208	79	A	100024980	0.00258473	2.58759	1	0.0767845	80	A
100025020	0.001265	2.89791	1	0.0487208	79	A	100025020	0.00258473	2.58759	1	0.0767845	80	A
100025032	0.001265	2.89791	1	0.0487208	79	A	100025032	0.00258473	2.58759	1	0.0767845	80	A
100025036	0.001265	2.89791	1	0.0487208	79	A	100025036	0.00258473	2.58759	1	0.0767845	80	A
100025053	0.001265	2.89791	1	0.0487208	79	A	100025053	0.00258473	2.58759	1	0.0767845	80	A
100025060	0.001265	2.89791	1	0.0487208	79	A	100025060	0.00258473	2.58759	1	0.0767845	80	A
100025064	0.001265	2.89791	1	0.0487208	79	A	100025064	0.00258473	2.58759	1	0.0767845	80	A
100025073	0.001265	2.89791	1	0.0487208	79	A	100025073	0.00258473	2.58759	1	0.0767845	80	A
100025106	0.001265	2.89791	1	0.0487208	79	A	100025106	0.00258473	2.58759	1	0.0767845	80	A
100025117	0.001265	2.89791	1	0.0487208	79	A	100025117	0.00258473	2.58759	1	0.0767845	80	A
100025141	0.001265	2.89791	1	0.0487208	79	A	100025141	0.00258473	2.58759	1	0.0767845	80	A
100025152	0.001265	2.89791	1	0.0487208	79	A	100025152	0.00258473	2.58759	1	0.0767845	80	A
100025232	0.001265	2.89791	1	0.0487208	79	A	100025232	0.00258473	2.58759	1	0.0767845	80	A
100025284	0.001265	2.89791	1	0.0487208	79	A	100025284	0.00258473	2.58759	1	0.0767845	80	A
100025293	0.001265	2.89791	1	0.0487208	79	A	100025293	0.00258473	2.58759	1	0.0767845	80	A
100025294	0.001265	2.89791	1	0.0487208	79	A	100025294	0.00258473	2.58759	1	0.0767845	80	A
100025344	0.001265	2.89791	1	0.0487208	79	A	100025344	0.00258473	2.58759	1	0.0767845	80	A
100025354	0.001265	2.89791	1	0.0487208	79	A	100025354	0.00258473	2.58759	1	0.0767845	80	A
100025360	0.001265	2.89791	1	0.0487208	79	A	100025360	0.00258473	2.58759	1	0.0767845	80	A
100025389	0.001265	2.89791	1	0.0487208	79	A	100025389	0.00258473	2.58759	1	0.0767845	80	A
100025395	0.001265	2.89791	1	0.0487208	79	A	100025395	0.00258473	2.58759	1	0.0767845	80	A
100025444	0.001265	2.89791	1	0.0487208	79	A	100025444	0.00258473	2.58759	1	0.0767845	80	A
100025454	0.001265	2.89791	1	0.0487208	79	A	100025454	0.00258473	2.58759	1	0.0767845	80	A
100025475	0.001265	2.89791	1	0.0487208	79	A	100025475	0.00258473	2.58759	1	0.0767845	80	A
100025486	0.001265	2.89791	1	0.0487208	79	A	100025486	0.00258473	2.58759	1	0.0767845	80	A
100025507	0.001265	2.89791	1	0.0487208	79	A	100025507	0.00258473	2.58759	1	0.0767845	80	A
100025509	0.001265	2.89791	1	0.0487208	79	A	100025509	0.00258473	2.58759	1	0.0767845	80	A
100025523	0.001265	2.89791	1	0.0487208	79	A	100025523	0.00258473	2.58759	1	0.0767845	80	A
100025524	0.001265	2.89791	1	0.0487208	79	A	100025524	0.00258473	2.58759	1	0.0767845	80	A
100025526	0.001265	2.89791	1	0.0487208	79	A	100025526	0.00258473	2.58759	1	0.0767845	80	A
100025540	0.001265	2.89791	1	0.0487208	79	A	100025540	0.00258473	2.58759	1	0.0767845	80	A
100025571	0.001265	2.89791	1	0.0487208	79	A	100025571	0.00258473	2.58759	1	0.0767845	80	A
100025579	0.001265	2.89791	1	0.0487208	79	A	100025579	0.00258473	2.58759	1	0.0767845	80	A
100025596	0.001265	2.89791	1	0.0487208	79	A	100025596	0.00258473	2.58759	1	0.0767845	80	A
100025613	0.001265	2.89791	1	0.0487208	79	A	100025613	0.00258473	2.58759	1	0.0767845	80	A
100025614	0.001265	2.89791	1	0.0487208	79	A	100025614	0.00258473	2.58759	1	0.0767845	80	A
100025644	0.001265	2.89791	1	0.0487208	79	A	100025644	0.00258473	2.58759	1	0.0767845	80	A
100025689	0.001265	2.89791	1	0.0487208	79	A	100025689	0.00258473	2.58759	1	0.0767845	80	A
100025704	0.001265	2.89791	1	0.0487208	79	A	100025704	0.00258473	2.58759	1	0.0767845	80	A
100025719	0.001265	2.89791	1	0.0487208	79	A	100025719	0.00258473	2.58759	1	0.0767845	80	A
100025752	0.001265	2.89791	1	0.0487208	79	A	100025752	0.00258473	2.58759	1	0.0767845	80	A
100025759	0.001265	2.89791	1	0.0487208	79	A	100025759	0.00258473	2.58759	1	0.0767845	80	A
100064685	0.001265	2.89791	1	0.0487208	79	A	100064685	0.00258473	2.58759	1	0.0767845	80	A
100064698	0.001265	2.89791	1	0.0487208	79	A	100064698	0.00258473	2.58759	1	0.0767845	80	A
100064716	0.001265	2.89791	1	0.0487208	79	A	100064716	0.00258473	2.58759	1	0.0767845	80	A
100064717	0.001265	2.89791	1	0.0487208	79	A	100064717	0.00258473	2.58759	1	0.0767845	80	A
100064840	0.001265	2.89791	1	0.0487208	79	A	100064840	0.00258473	2.58759	1	0.0767845	80	A
100064860	0.001265	2.89791	1	0.0487208	79	A	100064860	0.00258473	2.58759	1	0.0767845	80	A
100064870	0.001265	2.89791	1	0.0487208	79	A	100064870	0.00258473	2.58759	1	0.0767845	80	A
100064876	0.001265	2.89791	1	0.0487208	79	A	100064876	0.00258473	2.58759	1	0.0767845	80	A
100064907	0.001265	2.89791	1	0.0487208	79	A	100064907	0.00258473	2.58759	1	0.0767845	80	A
100064938	0.001265	2.89791	1	0.0487208	79	A	100064938	0.00258473	2.58759	1	0.0767845	80	A
100064980	0.001265	2.89791	1	0.0487208	79	A	100064980	0.00258473	2.58759	1	0.0767845	80	A
100064986	0.001265	2.89791	1	0.0487208	79	A	100064986	0.00258473	2.58759	1	0.0767845	80	A
100064987	0.001265	2.89791	1	0.0487208	79	A	100064987	0.00258473	2.58759	1	0.0767845	80	A
100064991	0.001265	2.89791	1	0.0487208	79	A	100064991	0.00258473	2.58759	1	0.0767845	80	A
100082351	0.001265	2.89791	1	0.0487208	79	A	100082351	0.00258473	2.58759	1	0.0767845	80	A
100082355	0.001265	2.89791	1	0.0487208	79	A	100082355	0.00258473	2.58759	1	0.0767845	80	A
100082365	0.001265	2.89791	1	0.0487208	79	A	100082365	0.00258473	2.58759	1	0.0767845	80	A
100082397	0.001265	2.89791	1	0.0487208	79	A	100082397	0.00258473	2.58759	1	0.0767845	80	A
100082418	0.001265	2.89791	1	0.0487208	79	A	100082418	0.00258473	2.58759	1	0.0767845	80	A
100082443	0.001265	2.89791	1	0.0487208	79	A	100082443	0.00258473	2.58759	1	0.0767845	80	A
100090310	0.001265	2.89791	1	0.0487208	79	A	100090310	0.00258473	2.58759	1	0.0767845	80	A
100090311	0.001265	2.89791	1	0.0487208	79	A	100090311	0.00258473	2.58759	1	0.0767845	80	A
100090315	0.001265	2.89791	1	0.0487208	79	A	100090315	0.00258473	2.58759	1	0.0767845	80	A
100094886	0.001265	2.89791	1	0.0487208	79	A	100094886	0.00258473	2.58759	1	0.0767845	80	A
5149122|F|0-15:G>C-15:G>C	0.00126537	2.89778	1	0.0487005	79	A	5149122|F|0-15:G>C-15:G>C	0.000662144	3.17905	1	0.0400226	80	A
100059992|F|0-18:A>T-18:A>T	0.00127187	2.89556	1	0.0489157	74	A	100059992|F|0-18:A>T-18:A>T	0.00122633	2.91139	1	0.0575735	75	A
100088636|F|0-31:G>C-31:G>C	0.00127192	2.89554	1	0.0488828	73	A	100088636|F|0-31:G>C-31:G>C	7.78304e-05	4.10885	1	0.0102829	74	A
100097994	0.00127241	2.89537	1	0.0488669	73	B	100097994	0.00213213	2.67119	1	0.074188	74	B
100079552	0.0012736	2.89497	1	0.0488781	74	B	100079552	0.104357	0.98148	1	0.393491	73	B
100049398|F|0-45:C>T-45:C>T	0.00127679	2.89388	1	0.0489657	73	A	100049398|F|0-45:C>T-45:C>T	0.00625199	2.20398	1	0.135569	74	A
100008640	0.00127753	2.89363	1	0.0489593	75	A	100008640	0.0108132	1.96605	1	0.186087	76	A
4108389	0.00127889	2.89317	1	0.0489765	76	A	4108389	6.88744e-05	4.16194	1	0.00942219	77	A
100037268|F|0-20:G>A-20:G>A	0.00128027	2.8927	1	0.0489948	78	A	100037268|F|0-20:G>A-20:G>A	0.000208031	3.68187	1	0.0191505	79	A
3137129|F|0-34:A>T-34:A>T	0.00128093	2.89247	1	0.0489855	74	B	3137129|F|0-34:A>T-34:A>T	0.00231477	2.63549	1	0.0765972	75	B
3074306|F|0-61:T>A-61:T>A	0.00128627	2.89067	1	0.0491547	80	A	3074306|F|0-61:T>A-61:T>A	0.00238268	2.62294	1	0.0778432	81	A
100003013	0.00128824	2.89	1	0.0491953	76	A	100003013	0.00895021	2.04817	1	0.166029	77	A
100085008|F|0-52:A>T-52:A>T	0.00128877	2.88983	1	0.0491806	78	A	100085008|F|0-52:A>T-52:A>T	0.00506169	2.2957	1	0.117088	79	A
3097160|F|0--43:A>T	0.0012921	2.8887	1	0.0492731	77	B	3097160|F|0--43:A>T	0.0564015	1.24871	1	0.473403	78	B
4165627|F|0--30:A>G	0.00129403	2.88806	1	0.0493117	73	B	4165627|F|0--30:A>G	7.47349e-06	5.12648	0.403845	0.00213675	74	B
100051261|F|0--14:G>T	0.00130429	2.88463	1	0.0496676	77	A	100051261|F|0--14:G>T	0.00126122	2.89921	1	0.0589046	78	A
100107870|F|0-32:T>C-32:T>C	0.00130698	2.88373	1	0.0497351	78	B	100107870|F|0-32:T>C-32:T>C	0.000102989	3.98721	1	0.0123397	79	B
100092169|F|0-33:G>A-33:G>A	0.00130829	2.8833	1	0.04975	76	A	100092169|F|0-33:G>A-33:G>A	0.000737383	3.13231	1	0.042616	77	A
100039015	0.00131114	2.88235	1	0.0498232	77	A	100039015	0.0142596	1.84589	1	0.216872	77	A
100092983	0.00131596	2.88076	1	0.0499714	72	A	100092983	0.0327447	1.48486	1	0.355306	73	A
100024123	0.00131834	2.87997	1	0.0500267	73	A	100024123	0.0480521	1.31829	1	0.437948	74	A
100072138|F|0--45:A>G	0.0013198	2.87949	1	0.0500468	79	A	100072138|F|0--45:A>G	0.0027233	2.5649	1	0.0796314	80	A
100029503	0.00132058	2.87924	1	0.0500413	78	A	100029503	0.012767	1.89391	1	0.202909	80	A
100006595	0.00132638	2.87733	1	0.0502258	73	B	100006595	0.00406075	2.39139	1	0.102108	74	B
100005997	0.00132937	2.87635	1	0.0503039	72	B	100005997	0.0127494	1.89451	1	0.202807	73	B
100036749|F|0-27:C>G-27:C>G	0.00133031	2.87605	1	0.0502688	79	B	100036749|F|0-27:C>G-27:C>G	0.0121436	1.91565	1	0.19635	80	B
100052101|F|0-11:C>A-11:C>A	0.00133031	2.87605	1	0.0502688	79	B	100052101|F|0-11:C>A-11:C>A	0.0121436	1.91565	1	0.19635	80	B
100023760	0.00133572	2.87428	1	0.0504383	75	A	100023760	1.90989e-06	5.71899	0.103204	0.00154037	76	A
100092877	0.00133938	2.8731	1	0.0505411	78	A	100092877	0.00238012	2.6234	1	0.0778069	79	A
100062342|F|0-9:T>A-9:T>A	0.00133965	2.87301	1	0.0505158	79	A	100062342|F|0-9:T>A-9:T>A	0.0069608	2.15734	1	0.140719	80	A
100005976	0.00134046	2.87275	1	0.0505113	75	A	100005976	0.00127911	2.89309	1	0.0592789	76	A
100024173	0.00134078	2.87264	1	0.050488	74	A	100024173	0.0194281	1.71157	1	0.263844	75	A
100008011	0.00134271	2.87202	1	0.0505255	78	A	100008011	0.00652406	2.18548	1	0.135073	79	A
100047316|F|0--41:T>C	0.00134791	2.87034	1	0.0506859	79	B	100047316|F|0--41:T>C	0.0188679	1.72428	1	0.259365	80	B
3100004	0.00134815	2.87026	1	0.0506599	74	B	3100004	0.00388321	2.41081	1	0.0994017	75	B
100089109	0.00134992	2.86969	1	0.0506909	73	B	100089109	0.00085809	3.06647	1	0.046415	74	B
100096307	0.00135146	2.8692	1	0.0507136	73	B	100096307	0.00128146	2.8923	1	0.059286	74	B
100071232|F|0-50:C>G-50:C>G	0.00135442	2.86825	1	0.0507893	78	B	100071232|F|0-50:C>G-50:C>G	0.0323313	1.49038	1	0.352235	79	B
100044312|F|0-23:G>A-23:G>A	0.00135985	2.86651	1	0.0509577	76	A	100044312|F|0-23:G>A-23:G>A	0.000150706	3.82187	1	0.0160309	77	A
3102156|F|0-21:A>G-21:A>G	0.00136091	2.86617	1	0.050962	76	B	3102156|F|0-21:A>G-21:A>G	0.0207602	1.68277	1	0.275361	77	B
100007580	0.00137012	2.86324	1	0.0512713	77	A	100007580	7.83143e-06	5.10616	0.423187	0.00210541	78	A
100025123	0.00137685	2.86111	1	0.0514875	79	A	100025123	0.00560848	2.25115	1	0.125753	80	A
100069931|F|0-15:T>C-15:T>C	0.00138094	2.85983	1	0.0516047	80	A	100069931|F|0-15:T>C-15:T>C	0.0273551	1.56296	1	0.322256	81	A
100059097	0.00138506	2.85853	1	0.0517229	73	B	100059097	0.26946	0.569505	1	0.42165	74	B
4113248	0.00138816	2.85756	1	0.0518028	73	A	4113248	0.00220812	2.65598	1	0.0748088	74	A
3100120	0.00139245	2.85622	1	0.0519271	73	B	3100120	0.0258172	1.58809	1	0.312309	74	B
100045496|F|0--19:A>G	0.00139785	2.85454	1	0.0520566	80	B	100045496|F|0--19:A>G	0.000129025	3.88933	1	0.0143165	81	B
100079872|F|0--37:C>G	0.00139785	2.85454	1	0.0520566	80	B	100079872|F|0--37:C>G	0.000129025	3.88933	1	0.0143165	81	B
100007486	0.00139887	2.85422	1	0.0520586	76	A	100007486	0.0138276	1.85925	1	0.212273	77	A
100040005|F|0--25:A>G	0.00140158	2.85338	1	0.0521236	80	B	100040005|F|0--25:A>G	0.000986661	3.00583	1	0.0502983	81	B
100009027	0.00140404	2.85262	1	0.0521794	78	A	100009027	0.00557343	2.25388	1	0.125227	80	A
100018864	0.00140565	2.85212	1	0.0522031	73	B	100018864	0.00181839	2.74031	1	0.0681891	75	B
100060243|F|0-24:T>C-24:T>C	0.00140591	2.85204	1	0.0521769	77	A	100060243|F|0-24:T>C-24:T>C	0.00311805	2.50612	1	0.0876638	78	A
3080656|F|0-27:G>A-27:G>A	0.00140619	2.85196	1	0.0521515	77	A	3080656|F|0-27:G>A-27:G>A	0.00545213	2.26343	1	0.123581	78	A
100049861|F|0--19:A>T	0.00140823	2.85133	1	0.0521556	75	A	100049861|F|0--19:A>T	0.000609499	3.21503	1	0.0383863	76	A
100049861|F|0-19:A>T-19:A>T	0.00140823	2.85133	1	0.0521556	75	B	100049861|F|0-19:A>T-19:A>T	0.000609499	3.21503	1	0.0383863	76	B
100046958|F|0-59:T>C-59:T>C	0.00141055	2.85061	1	0.052206	79	A	100046958|F|0-59:T>C-59:T>C	3.48924e-05	4.45727	1	0.0056621	80	A
100023482	0.0014135	2.8497	1	0.0522791	73	A	100023482	4.02911e-06	5.39479	0.217721	0.00201594	74	A
100072138	0.0014156	2.84906	1	0.052321	75	A	100072138	0.00110269	2.95755	1	0.0535363	76	A
100101655	0.00141615	2.84889	1	0.0523057	77	A	100101655	0.0047249	2.32561	1	0.112525	78	A
100089502|F|0--15:C>T	0.00142185	2.84715	1	0.0524802	78	B	100089502|F|0--15:C>T	0.000207593	3.68279	1	0.0191428	79	B
100025682	0.0014247	2.84628	1	0.0525497	79	A	100025682	0.000537979	3.26923	1	0.0355389	80	A
3139179|F|0--10:G>C	0.00143115	2.84431	1	0.0527515	77	B	3139179|F|0--10:G>C	0.016064	1.79415	1	0.233535	78	B
100005707	0.00143634	2.84274	1	0.0529068	72	B	100005707	0.0264673	1.57729	1	0.31614	73	B
100021839	0.00143932	2.84184	1	0.0529802	77	A	100021839	0.00517954	2.28571	1	0.118797	78	A
100060032|F|0-17:C>T-17:C>T	0.00144259	2.84086	1	0.0530647	80	A	100060032|F|0-17:C>T-17:C>T	0.0229629	1.63897	1	0.292032	81	A
4111841|F|0--29:T>C	0.00144278	2.8408	1	0.0530352	80	A	4111841|F|0--29:T>C	0.00878464	2.05628	1	0.163858	81	A
100037816|F|0--32:C>T	0.00144681	2.83959	1	0.0531474	80	B	100037816|F|0--32:C>T	0.000256827	3.59036	1	0.0219939	81	B
100062270	0.00144694	2.83955	1	0.053116	72	B	100062270	0.0417182	1.37967	1	0.408541	73	B
100008562	0.0014479	2.83926	1	0.0531151	75	A	100008562	0.000114924	3.93959	1	0.0133552	77	A
100108554|F|0--19:A>C	0.00144937	2.83882	1	0.0531332	76	B	100108554|F|0--19:A>C	0.00149901	2.8242	1	0.059692	77	B
100047757|F|0-21:G>C-21:G>C	0.0014645	2.83431	1	0.0536512	80	A	100047757|F|0-21:G>C-21:G>C	0.00374016	2.42711	1	0.0968873	81	A
100038790|F|0-68:A>C-68:A>C	0.00147763	2.83043	1	0.0540956	77	A	100038790|F|0-68:A>C-68:A>C	0.141025	0.850705	1	0.292333	78	A
3151484	0.00147861	2.83015	1	0.0540949	73	B	3151484	0.0311189	1.50698	1	0.344796	73	B
100026605	0.00149146	2.82639	1	0.0545283	80	A	100026605	0.00266466	2.57436	1	0.0783407	81	A
100077250|F|0--65:A>G	0.00149682	2.82483	1	0.054687	77	A	100077250|F|0--65:A>G	0.00532013	2.27408	1	0.12125	78	A
100024246	0.00149716	2.82473	1	0.0546624	78	A	100024246	0.00382805	2.41702	1	0.0984561	79	A
100075193|F|0-14:A>G-14:A>G	0.00149807	2.82447	1	0.0546588	74	A	100075193|F|0-14:A>G-14:A>G	8.65945e-05	4.06251	1	0.0110622	75	A
100049895|F|0--48:G>A	0.00150054	2.82375	1	0.054712	79	B	100049895|F|0--48:G>A	0.000253935	3.59528	1	0.0217808	80	B
100001925	0.00150197	2.82334	1	0.0547273	77	B	100001925	0.00244663	2.61143	1	0.0789305	78	B
100112595	0.00150238	2.82322	1	0.0547054	79	A	100112595	0.000808005	3.09259	1	0.045059	80	A
100039265|F|0-9:T>C-9:T>C	0.00150475	2.82254	1	0.0547546	78	A	100039265|F|0-9:T>C-9:T>C	0.0787814	1.10358	1	0.471075	79	A
100002295	0.00151316	2.82011	1	0.0550238	76	A	100002295	0.00847688	2.07176	1	0.160725	77	A
100061233|F|0--39:A>C	0.00151878	2.8185	1	0.055191	76	B	100061233|F|0--39:A>C	0.00276202	2.55877	1	0.0803721	77	B
100014093	0.0015191	2.81842	1	0.0551652	76	A	100014093	0.00641747	2.19264	1	0.133531	77	A
100074480|F|0--8:C>T	0.00151926	2.81837	1	0.0551341	73	A	100074480|F|0--8:C>T	4.17643e-06	5.37919	0.225682	0.00203317	74	A
100049068|F|0-56:C>A-56:C>A	0.00152576	2.81651	1	0.055333	80	A	100049068|F|0-56:C>A-56:C>A	0.0217341	1.66286	1	0.28293	81	A
100094182	0.00152768	2.81597	1	0.0553654	77	A	100094182	0.00213683	2.67023	1	0.0738287	79	A
100055294	0.0015296	2.81542	1	0.0553979	77	A	100055294	0.000768047	3.11461	1	0.0440116	78	A
100007058	0.00153317	2.81441	1	0.0554898	77	B	100007058	0.0271745	1.56584	1	0.321249	78	B
100076914|F|0--28:T>G	0.00153421	2.81412	1	0.0554902	78	B	100076914|F|0--28:T>G	0.0048109	2.31777	1	0.113424	79	B
100089265	0.00154084	2.81224	1	0.0556929	78	A	100089265	0.00309105	2.50989	1	0.0869955	79	A
5154232	0.00154239	2.81181	1	0.0557115	74	A	5154232	0.0120262	1.91987	1	0.195152	76	A
100094604|F|0--21:C>T	0.00154413	2.81132	1	0.0557373	76	B	100094604|F|0--21:C>T	0.0189915	1.72144	1	0.26027	77	B
100052674|F|0-66:G>A-66:G>A	0.00154693	2.81053	1	0.0558011	76	A	100052674|F|0-66:G>A-66:G>A	0.00396312	2.40196	1	0.100779	77	A
100024752	0.00154855	2.81007	1	0.0557851	79	A	100024752	0.000626058	3.20339	1	0.0389302	80	A
100025525	0.00154855	2.81007	1	0.0557851	79	A	100025525	0.000626058	3.20339	1	0.0389302	80	A
100042485|F|0-56:A>C-56:A>C	0.00154953	2.8098	1	0.0557832	79	B	100042485|F|0-56:A>C-56:A>C	0.0456593	1.34047	1	0.426645	80	B
100007398	0.00155112	2.80936	1	0.055803	73	A	100007398	0.00424267	2.37236	1	0.105262	74	A
100040884|F|0-26:G>A-26:G>A	0.00155481	2.80832	1	0.0558986	78	A	100040884|F|0-26:G>A-26:G>A	0.00527642	2.27766	1	0.120508	79	A
100040987|F|0--7:T>G	0.00155502	2.80826	1	0.0558691	77	B	100040987|F|0--7:T>G	0.00458706	2.33847	1	0.110855	78	B
100005179	0.0015599	2.8069	1	0.0560072	72	B	100005179	0.00322764	2.49111	1	0.0899031	73	B
100080723	0.00157197	2.80356	1	0.056403	76	A	100080723	0.0388799	1.41027	1	0.392849	77	A
100092092	0.00157567	2.80254	1	0.0564982	75	A	100092092	0.00365716	2.43686	1	0.0951935	76	A
100026608	0.00157765	2.80199	1	0.0565316	79	A	100026608	0.00284161	2.54644	1	0.0819381	80	A
5051500	0.00158263	2.80062	1	0.0564111	80	A	5051500	0.00058337	3.23406	1	0.0372179	81	A
100024624	0.00158263	2.80062	1	0.0564111	80	A	100024624	0.00058337	3.23406	1	0.0372179	81	A
100024846	0.00158263	2.80062	1	0.0564111	80	A	100024846	0.00058337	3.23406	1	0.0372179	81	A
100024885	0.00158263	2.80062	1	0.0564111	80	A	100024885	0.00058337	3.23406	1	0.0372179	81	A
100024908	0.00158263	2.80062	1	0.0564111	80	A	100024908	0.00058337	3.23406	1	0.0372179	81	A
100024931	0.00158263	2.80062	1	0.0564111	80	A	100024931	0.00058337	3.23406	1	0.0372179	81	A
100025437	0.00158263	2.80062	1	0.0564111	80	A	100025437	0.00058337	3.23406	1	0.0372179	81	A
100025675	0.00158263	2.80062	1	0.0564111	80	A	100025675	0.00058337	3.23406	1	0.0372179	81	A
100091921|F|0--9:T>C	0.00158389	2.80027	1	0.0564188	80	B	100091921|F|0--9:T>C	0.000861341	3.06483	1	0.0465443	81	B
100099455|F|0-13:G>A-13:G>A	0.00158457	2.80009	1	0.0564058	77	A	100099455|F|0-13:G>A-13:G>A	0.0169635	1.77049	1	0.240655	78	A
5151442	0.00159043	2.79849	1	0.0565771	76	A	5151442	0.0109742	1.95963	1	0.187721	77	A
100024919	0.00159212	2.79802	1	0.0565256	79	A	100024919	0.00859877	2.06556	1	0.162182	80	A
100064746	0.00159212	2.79802	1	0.0565256	79	A	100064746	0.00859877	2.06556	1	0.162182	80	A
100064872	0.00159212	2.79802	1	0.0565256	79	A	100064872	0.00859877	2.06556	1	0.162182	80	A
3119285	0.00159355	2.79763	1	0.0565391	78	A	3119285	0.00286367	2.54308	1	0.0823547	79	A
100094181|F|0-19:G>T-19:G>T	0.00159854	2.79628	1	0.056679	78	A	100094181|F|0-19:G>T-19:G>T	0.00350148	2.45575	1	0.0953197	79	A
100008339	0.00160511	2.79449	1	0.0568746	72	A	100008339	0.00109986	2.95866	1	0.053495	73	A
100089502|F|0-15:C>T-15:C>T	0.00160835	2.79362	1	0.056952	78	A	100089502|F|0-15:C>T-15:C>T	0.00108397	2.96498	1	0.053201	79	A
100024986	0.00161115	2.79287	1	0.0570137	78	A	100024986	0.0143326	1.84367	1	0.217249	79	A
100014694	0.00161861	2.79086	1	0.0572402	73	A	100014694	0.00017346	3.7608	1	0.0171987	73	A
100081583|F|0--16:C>T	0.00162781	2.7884	1	0.0575279	76	B	100081583|F|0--16:C>T	0.0054471	2.26383	1	0.123519	77	B
100069467|F|0-34:C>T-34:C>T	0.00162913	2.78804	1	0.0575371	79	A	100069467|F|0-34:C>T-34:C>T	0.00734701	2.13389	1	0.145852	80	A
3087122|F|0-54:T>C-54:T>C	0.00163042	2.7877	1	0.0575449	76	B	3087122|F|0-54:T>C-54:T>C	0.000891174	3.05004	1	0.0475384	77	B
100088954|F|0-23:A>T-23:A>T	0.00163131	2.78746	1	0.0575388	80	A	100088954|F|0-23:A>T-23:A>T	0.000865156	3.06291	1	0.0466106	81	A
100029505	0.00163514	2.78645	1	0.0576362	78	A	100029505	0.000494505	3.30583	1	0.033612	79	A
100009058	0.00163595	2.78623	1	0.0576274	76	A	100009058	0.000912975	3.03954	1	0.0483197	77	A
100075253|F|0--68:T>C	0.00163728	2.78588	1	0.0576364	74	B	100075253|F|0--68:T>C	0.00121185	2.91655	1	0.0572418	75	B
100041094|F|0--55:T>G	0.00164367	2.78419	1	0.0578238	76	A	100041094|F|0--55:T>G	0.0190401	1.72033	1	0.260473	77	A
100004275	0.0016479	2.78307	1	0.0579351	79	A	100004275	0.0424916	1.3717	1	0.412304	80	A
100073215|F|0--62:C>T	0.00165943	2.78004	1	0.0583023	78	B	100073215|F|0--62:C>T	0.00834887	2.07837	1	0.159304	79	B
3079962	0.00166684	2.77811	1	0.0585245	72	B	3079962	0.00887764	2.0517	1	0.164966	73	B
100062527	0.00166794	2.77782	1	0.0585253	72	B	100062527	0.00799098	2.0974	1	0.154217	73	B
100007635	0.00166862	2.77764	1	0.058511	76	A	100007635	0.077408	1.11121	1	0.489858	77	A
100094796	0.00166916	2.7775	1	0.058492	78	A	100094796	0.00137292	2.86235	1	0.0612622	79	A
100002111	0.00167167	2.77685	1	0.0585419	74	B	100002111	0.0122879	1.91052	1	0.197737	75	B
100019350	0.00167386	2.77628	1	0.0585808	73	B	100019350	0.000431965	3.36455	1	0.0309167	74	B
100099975	0.00168992	2.77214	1	0.0591044	78	A	100099975	0.00205948	2.68624	1	0.0727372	79	A
100008360	0.00169296	2.77135	1	0.0591724	77	A	100008360	0.0291404	1.5355	1	0.331577	78	A
100045192	0.00169348	2.77122	1	0.0591525	77	A	100045192	0.00211099	2.67551	1	0.073642	79	A
100021759	0.00169419	2.77104	1	0.0591392	72	A	100021759	0.0578445	1.23774	1	0.480366	73	A
100087249|F|0--22:T>A	0.00170451	2.7684	1	0.0594608	73	A	100087249|F|0--22:T>A	0.0143631	1.84275	1	0.217588	74	A
100086819|F|0-24:T>C-24:T>C	0.00170612	2.76799	1	0.0594786	79	A	100086819|F|0-24:T>C-24:T>C	0.00740175	2.13067	1	0.146401	80	A
100040811|F|0--51:T>C	0.00170737	2.76767	1	0.0594837	79	B	100040811|F|0--51:T>C	0.0144502	1.84013	1	0.218418	81	B
100110038|F|0-26:G>A-26:G>A	0.00171059	2.76685	1	0.0595577	80	A	100110038|F|0-26:G>A-26:G>A	0.00425356	2.37125	1	0.105484	81	A
100006927	0.00171228	2.76643	1	0.059578	72	B	100006927	0.0014185	2.84817	1	0.0625727	73	B
3085468|F|0-60:G>A-60:G>A	0.00171268	2.76632	1	0.0595537	76	A	3085468|F|0-60:G>A-60:G>A	0.00705896	2.15126	1	0.141907	77	A
100047897|F|0-33:T>G-33:T>G	0.00171561	2.76558	1	0.0596173	75	B	100047897|F|0-33:T>G-33:T>G	0.000666802	3.176	1	0.0400355	77	B
100062974	0.00171668	2.76531	1	0.0596161	74	B	100062974	0.00243189	2.61406	1	0.0787369	74	B
100070592|F|0-32:G>A-32:G>A	0.00171781	2.76502	1	0.059617	77	A	100070592|F|0-32:G>A-32:G>A	0.0130214	1.88534	1	0.204606	78	A
100003315	0.00171876	2.76478	1	0.0596117	73	B	100003315	0.0060002	2.22183	1	0.131695	74	B
100070750|F|0--16:T>C	0.00172434	2.76338	1	0.0597667	79	B	100070750|F|0--16:T>C	0.00355574	2.44907	1	0.0960707	80	B
100089466|F|0--21:T>G	0.00172577	2.76302	1	0.0597779	74	B	100089466|F|0--21:T>G	0.0286182	1.54336	1	0.328821	75	B
3112239|F|0-51:C>G-51:C>G	0.00172585	2.763	1	0.0597423	75	A	3112239|F|0-51:C>G-51:C>G	0.000356686	3.44771	1	0.0271468	76	A
3081159|F|0-29:G>A-29:G>A	0.00172914	2.76217	1	0.059818	79	B	3081159|F|0-29:G>A-29:G>A	0.374356	0.426715	1	0.525294	80	B
100024613	0.00172939	2.76211	1	0.0595597	78	A	100024613	0.00865437	2.06276	1	0.161987	79	A
100024922	0.00172939	2.76211	1	0.0595597	78	A	100024922	0.00865437	2.06276	1	0.161987	79	A
100024975	0.00172939	2.76211	1	0.0595597	78	A	100024975	0.00865437	2.06276	1	0.161987	79	A
100025170	0.00172939	2.76211	1	0.0595597	78	A	100025170	0.00865437	2.06276	1	0.161987	79	A
100025274	0.00172939	2.76211	1	0.0595597	78	A	100025274	0.00865437	2.06276	1	0.161987	79	A
100025398	0.00172939	2.76211	1	0.0595597	78	A	100025398	0.00865437	2.06276	1	0.161987	79	A
100025558	0.00172939	2.76211	1	0.0595597	78	A	100025558	0.00865437	2.06276	1	0.161987	79	A
100102242	0.00173167	2.76154	1	0.0596002	76	A	100102242	0.00365033	2.43767	1	0.0950615	77	A
100033145	0.00173234	2.76137	1	0.0595853	80	A	100033145	0.0100701	1.99696	1	0.178063	81	A
100015901	0.00173528	2.76063	1	0.0596485	78	A	100015901	0.000648562	3.18805	1	0.0396452	79	A
3113821	0.00173996	2.75946	1	0.0597715	73	B	3113821	0.00553762	2.25668	1	0.124734	74	B
100015786	0.00174099	2.7592	1	0.0597688	72	B	100015786	0.0082244	2.0849	1	0.157596	74	B
100068661|F|0--48:A>T	0.0017443	2.75838	1	0.0598443	75	B	100068661|F|0--48:A>T	0.000279196	3.55409	1	0.0231394	76	B
100001756	0.00174553	2.75807	1	0.0598485	74	A	100001756	0.0189249	1.72297	1	0.259884	75	A
100024594	0.00174571	2.75803	1	0.0598169	77	A	100024594	0.00197263	2.70495	1	0.0713488	78	A
100019783	0.00175011	2.75693	1	0.0599297	73	B	100019783	0.0024801	2.60553	1	0.079441	75	B
100009010	0.0017523	2.75639	1	0.0599667	78	A	100009010	0.00456317	2.34073	1	0.110574	79	A
100000290	0.0017535	2.75609	1	0.0599697	72	B	100000290	0.0444133	1.35249	1	0.421785	73	B
100047587|F|0-61:A>G-61:A>G	0.001754	2.75597	1	0.0599487	73	A	100047587|F|0-61:A>G-61:A>G	0.00457867	2.33926	1	0.110801	75	A
100097202	0.0017594	2.75463	1	0.0600955	78	A	100097202	0.0265952	1.5752	1	0.317246	79	A
100085971	0.00175985	2.75453	1	0.0600727	73	B	100085971	0.000562987	3.2495	1	0.0366091	74	B
100093829|F|0--32:T>C	0.00176783	2.75256	1	0.0603072	78	A	100093829|F|0--32:T>C	0.0316016	1.50029	1	0.34765	79	A
100048745|F|0--12:A>C	0.00177015	2.75199	1	0.0603101	80	B	100048745|F|0--12:A>C	0.0323261	1.49045	1	0.352321	81	B
100103961|F|0--19:C>A	0.00177015	2.75199	1	0.0603101	80	B	100103961|F|0--19:C>A	0.0323261	1.49045	1	0.352321	81	B
100062549|F|0--40:C>A	0.00177137	2.75169	1	0.0603136	79	B	100062549|F|0--40:C>A	0.0123283	1.9091	1	0.198093	80	B
100006592	0.00179039	2.74705	1	0.0609229	72	B	100006592	0.000277858	3.55618	1	0.0230994	73	B
100093936|F|0-6:C>T-6:C>T	0.00179044	2.74704	1	0.0608481	78	A	100093936|F|0-6:C>T-6:C>T	0.00758408	2.1201	1	0.148486	79	A
100093937|F|0-12:G>C-12:G>C	0.00179044	2.74704	1	0.0608481	78	A	100093937|F|0-12:G>C-12:G>C	0.00758408	2.1201	1	0.148486	79	A
100096567|F|0--36:T>G	0.00179338	2.74633	1	0.0609097	77	B	100096567|F|0--36:T>G	0.000595272	3.22528	1	0.0377543	78	B
100025111	0.0018075	2.74292	1	0.0613506	78	A	100025111	4.54137e-05	4.34281	1	0.0068548	79	A
100040403|F|0--50:C>T	0.00181609	2.74086	1	0.0615648	78	B	100040403|F|0--50:C>T	0.0286585	1.54275	1	0.328934	79	B
100093433|F|0--23:A>G	0.00181609	2.74086	1	0.0615648	78	B	100093433|F|0--23:A>G	0.0286585	1.54275	1	0.328934	79	B
4121670	0.00181831	2.74033	1	0.0616013	73	B	4121670	0.0286885	1.54229	1	0.328789	74	B
100075908|F|0-50:G>T-50:G>T	0.0018196	2.74002	1	0.0616065	76	A	100075908|F|0-50:G>T-50:G>T	0.0079491	2.09968	1	0.153683	77	A
100025220	0.00182075	2.73975	1	0.0616069	79	A	100025220	0.000985941	3.00615	1	0.0503091	80	A
100042164|F|0-15:G>A-15:G>A	0.00183538	2.73627	1	0.0620629	77	A	100042164|F|0-15:G>A-15:G>A	0.000144959	3.83876	1	0.015542	78	A
100088021|F|0--52:A>G	0.00183577	2.73618	1	0.0620372	79	B	100088021|F|0--52:A>G	0.00881234	2.05491	1	0.164204	80	B
100085949|F|0--9:G>A	0.00184173	2.73477	1	0.0621998	72	B	100085949|F|0--9:G>A	0.40787	0.389479	1	0.559918	73	B
100009062	0.00184229	2.73464	1	0.0621797	79	A	100009062	0.00677427	2.16914	1	0.139028	79	A
100067857|F|0-24:C>T-24:C>T	0.00184276	2.73453	1	0.0621569	73	A	100067857|F|0-24:C>T-24:C>T	0.279735	0.553253	1	0.433796	74	A
100107154|F|0--15:G>T	0.00184545	2.7339	1	0.0621701	77	B	100107154|F|0--15:G>T	0.0251	1.60033	1	0.307767	78	B
100107154|F|0--23:G>A	0.00184545	2.7339	1	0.0621701	77	B	100107154|F|0--23:G>A	0.0251	1.60033	1	0.307767	78	B
100106559	0.00184805	2.73329	1	0.0622188	75	B	100106559	0.0919066	1.03665	1	0.491135	76	B
4334218	0.00184846	2.73319	1	0.0621938	73	B	4334218	0.00508477	2.29373	1	0.117471	73	B
100052255|F|0--38:C>A	0.00184858	2.73316	1	0.0621592	72	B	100052255|F|0--38:C>A	0.000301838	3.52023	1	0.0242715	73	B
100037998|F|0--24:C>T	0.0018543	2.73182	1	0.0623128	73	B	100037998|F|0--24:C>T	0.00210707	2.67632	1	0.0736004	74	B
100100629|F|0-63:C>A-63:C>A	0.00185869	2.73079	1	0.0624216	72	A	100100629|F|0-63:C>A-63:C>A	0.0118885	1.92487	1	0.193616	74	A
100089404|F|0-12:T>C-12:T>C	0.00186134	2.73017	1	0.0624716	80	A	100089404|F|0-12:T>C-12:T>C	0.0240956	1.61806	1	0.300705	81	A
100062632|F|0--17:T>C	0.00186227	2.72996	1	0.062464	78	B	100062632|F|0--17:T>C	0.000929942	3.03154	1	0.0486931	79	B
100082162	0.0018633	2.72972	1	0.0624598	79	A	100082162	0.0530747	1.27511	1	0.462431	80	A
100005339	0.00186345	2.72968	1	0.0624261	72	B	100005339	0.000775605	3.11036	1	0.044257	74	B
100069534|F|0--7:T>C	0.00186636	2.72901	1	0.0624848	76	B	100069534|F|0--7:T>C	0.00249018	2.60377	1	0.0797169	77	B
5029712|F|0-21:G>A-21:G>A	0.00187009	2.72814	1	0.0625711	77	A	5029712|F|0-21:G>A-21:G>A	0.00119735	2.92178	1	0.0568055	78	A
100093684|F|0-58:A>G-58:A>G	0.00187876	2.72613	1	0.0628223	80	B	100093684|F|0-58:A>G-58:A>G	0.031485	1.5019	1	0.347003	81	B
100033143	0.00187888	2.7261	1	0.0627485	79	A	100033143	0.010151	1.99349	1	0.179082	80	A
100064977	0.00187888	2.7261	1	0.0627485	79	A	100064977	0.010151	1.99349	1	0.179082	80	A
100067382|F|0--12:T>A	0.00188333	2.72507	1	0.0628583	76	A	100067382|F|0--12:T>A	0.0350724	1.45503	1	0.370302	77	A
100101126	0.0018854	2.7246	1	0.0628885	74	B	100101126	0.0440522	1.35603	1	0.420277	75	B
100009461	0.00189173	2.72314	1	0.0630607	79	A	100009461	0.0147743	1.83049	1	0.221829	80	A
5154451	0.00189949	2.72136	1	0.0632804	76	A	5154451	0.00243596	2.61333	1	0.0787272	77	A
100096279|F|0-34:T>C-34:T>C	0.00190492	2.72012	1	0.0634221	74	B	100096279|F|0-34:T>C-34:T>C	0.00692355	2.15967	1	0.140491	75	B
100093402|F|0--37:T>C	0.00190506	2.72009	1	0.0633878	80	B	100093402|F|0--37:T>C	0.000422629	3.37404	1	0.0304908	81	B
100067382|F|0-12:T>A-12:T>A	0.00190823	2.71937	1	0.0634542	76	B	100067382|F|0-12:T>A-12:T>A	0.034672	1.46002	1	0.367872	77	B
100075194	0.00191038	2.71888	1	0.0634866	79	A	100075194	0.000263423	3.57935	1	0.0223463	80	A
100094200|F|0--34:C>A	0.001912	2.71851	1	0.0635014	76	B	100094200|F|0--34:C>A	0.000818003	3.08725	1	0.0453824	77	B
100088529	0.00191505	2.71782	1	0.0635636	77	A	100088529	0.0241342	1.61737	1	0.30077	78	A
100086035|F|0--45:T>C	0.00191514	2.7178	1	0.0635278	78	A	100086035|F|0--45:T>C	0.0557685	1.25361	1	0.471901	77	A
100061699|F|0--19:G>C	0.0019154	2.71774	1	0.0634973	78	B	100061699|F|0--19:G>C	0.00164854	2.7829	1	0.0638123	79	B
100069467|F|0--34:C>T	0.0019159	2.71763	1	0.063475	79	B	100069467|F|0--34:C>T	0.0144891	1.83896	1	0.2187	80	B
100071389|F|0--24:C>T	0.00192974	2.7145	1	0.0638944	73	B	100071389|F|0--24:C>T	0.0531018	1.27489	1	0.462444	74	B
100008707	0.00193023	2.71439	1	0.0638712	78	A	100008707	0.00132164	2.87889	1	0.0597635	79	A
100002836	0.00193042	2.71435	1	0.0638386	73	B	100002836	7.47085e-05	4.12663	1	0.0100423	73	B
100075039|F|0--11:G>T	0.00193457	2.71341	1	0.0639368	77	B	100075039|F|0--11:G>T	0.000358613	3.44537	1	0.0272168	78	B
100071018|F|0--29:A>C	0.00194394	2.71132	1	0.0642071	76	B	100071018|F|0--29:A>C	0.0161018	1.79312	1	0.233583	77	B
100040718|F|0--19:C>T	0.00194458	2.71117	1	0.064189	74	A	100040718|F|0--19:C>T	0.0285485	1.54442	1	0.328649	75	A
100095170|F|0-42:T>C-42:T>C	0.00194648	2.71075	1	0.0642125	76	A	100095170|F|0-42:T>C-42:T>C	0.0523127	1.28139	1	0.458825	77	A
3088163|F|0--68:A>G	0.00195334	2.70922	1	0.0643994	77	B	3088163|F|0--68:A>G	0.00227696	2.64264	1	0.0759507	78	B
100008336	0.00195442	2.70898	1	0.0643957	73	A	100008336	0.00135059	2.86948	1	0.060566	74	A
5154969	0.0019667	2.70626	1	0.0647608	72	A	5154969	0.0148818	1.82735	1	0.222699	73	A
100014779	0.00197022	2.70548	1	0.0648373	77	A	100014779	0.166631	0.778245	1	0.332665	78	A
100041545|F|0--33:A>T	0.001971	2.70531	1	0.0648235	80	B	100041545|F|0--33:A>T	0.0526094	1.27894	1	0.45986	81	B
100008332	0.00197505	2.70442	1	0.0649171	73	A	100008332	0.00393468	2.40509	1	0.100386	75	A
5150486	0.00197661	2.70408	1	0.0649288	75	A	5150486	0.00961877	2.01688	1	0.172223	75	A
5031253	0.00197876	2.70361	1	0.0649602	72	B	5031253	0.0185772	1.73102	1	0.256544	73	B
3156853|F|0--6:T>C	0.00197917	2.70352	1	0.064934	79	A	3156853|F|0--6:T>C	0.109604	0.960175	1	0.248402	80	A
3080230|F|0--47:C>T	0.00198913	2.70134	1	0.0652212	78	A	3080230|F|0--47:C>T	0.00661185	2.17968	1	0.136316	79	A
100054452	0.0019935	2.70038	1	0.065325	76	A	100054452	0.00270209	2.5683	1	0.0791826	77	A
100079061|F|0--6:C>G	0.00199538	2.69997	1	0.0653469	79	B	100079061|F|0--6:C>G	0.000567746	3.24585	1	0.0368299	80	B
100059052	0.00200258	2.69841	1	0.065543	73	B	100059052	0.00250621	2.60098	1	0.0799459	73	B
100049346|F|0-62:C>G-62:C>G	0.0020075	2.69734	1	0.0656643	78	B	100049346|F|0-62:C>G-62:C>G	4.40863e-06	5.3557	0.238229	0.00210822	80	B
100059269|F|0--34:C>T	0.00200917	2.69698	1	0.0656394	76	B	100059269|F|0--34:C>T	0.02073	1.6834	1	0.275163	77	B
100098432|F|0--59:C>A	0.00200917	2.69698	1	0.0656394	76	B	100098432|F|0--59:C>A	0.02073	1.6834	1	0.275163	77	B
3074323	0.00201223	2.69632	1	0.0656995	72	B	3074323	0.0109844	1.95922	1	0.187837	73	B
100094711	0.0020123	2.69631	1	0.0656621	75	A	100094711	0.0128432	1.89133	1	0.203402	76	A
100014912	0.00201277	2.69621	1	0.065638	74	B	100014912	0.0496662	1.30394	1	0.446706	75	B
100026650	0.00201598	2.69551	1	0.0657028	79	A	100026650	0.000153809	3.81302	1	0.0161386	80	A
100008565	0.00203028	2.69244	1	0.0661293	75	A	100008565	0.000153015	3.81527	1	0.0161809	77	A
100044114|F|0--53:A>T	0.00203641	2.69113	1	0.0662889	79	B	100044114|F|0--53:A>T	0.00398472	2.3996	1	0.101281	81	B
100040811|F|0-51:T>C-51:T>C	0.00204572	2.68915	1	0.0665517	79	A	100040811|F|0-51:T>C-51:T>C	0.0123053	1.90991	1	0.197899	81	A
100045933|F|0--39:G>A	0.00205176	2.68787	1	0.0667082	78	B	100045933|F|0--39:G>A	0.0326815	1.4857	1	0.354763	79	B
100073587|F|0--62:G>A	0.0020617	2.68578	1	0.0669909	80	B	100073587|F|0--62:G>A	0.000974494	3.01122	1	0.049819	81	B
100073098	0.00206264	2.68558	1	0.0669813	76	A	100073098	0.00148421	2.82851	1	0.059365	77	A
100098080|F|0--21:C>T	0.00207372	2.68325	1	0.0673006	75	B	100098080|F|0--21:C>T	0.062001	1.2076	1	0.496127	76	B
100008637	0.00207399	2.68319	1	0.0672691	75	A	100008637	0.0117403	1.93032	1	0.196838	76	A
3090726|F|0--23:C>T	0.00208296	2.68132	1	0.0675194	74	B	3090726|F|0--23:C>T	0.0241147	1.61772	1	0.300735	75	B
100004476	0.00208451	2.681	1	0.0675292	72	B	100004476	0.000278315	3.55546	1	0.0231019	73	B
100058032	0.00208574	2.68074	1	0.0675286	72	B	100058032	0.00170379	2.76858	1	0.0650197	73	B
100107940|F|0-38:C>T-38:C>T	0.00208835	2.6802	1	0.0675725	79	A	100107940|F|0-38:C>T-38:C>T	0.00509787	2.29261	1	0.117623	80	A
100071232|F|0--50:C>G	0.00209159	2.67952	1	0.0676369	78	A	100071232|F|0--50:C>G	0.0727174	1.13836	1	0.535272	79	A
100060932|F|0--21:C>T	0.00209711	2.67838	1	0.0677748	72	B	100060932|F|0--21:C>T	0.0130337	1.88493	1	0.204679	73	B
4119844|F|0--32:A>C	0.00211423	2.67485	1	0.0682872	80	B	4119844|F|0--32:A>C	0.0211708	1.67426	1	0.27889	81	B
100091332|F|0-16:T>C-16:T>C	0.00211481	2.67473	1	0.0682651	79	A	100091332|F|0-16:T>C-16:T>C	0.0140138	1.85344	1	0.214401	80	A
100092921|F|0-29:T>C-29:T>C	0.00211555	2.67458	1	0.0682482	77	A	100092921|F|0-29:T>C-29:T>C	0.0186176	1.73008	1	0.256904	78	A
100021463	0.00211582	2.67452	1	0.0682164	74	B	100021463	0.120211	0.920055	1	0.261077	75	B
5152697	0.00211878	2.67392	1	0.0682708	73	A	5152697	0.0134017	1.87284	1	0.208339	74	A
100077018|F|0--39:A>G	0.0021198	2.67371	1	0.0682631	73	B	100077018|F|0--39:A>G	0.000186	3.73049	1	0.0180771	74	B
3077066	0.00211987	2.67369	1	0.0682247	75	A	3077066	0.0306593	1.51344	1	0.341666	77	A
100077089	0.00213205	2.6712	1	0.0685757	73	B	100077089	0.00883352	2.05387	1	0.164542	74	B
100021836	0.00213426	2.67075	1	0.0686061	77	A	100021836	0.0489808	1.30997	1	0.442975	78	A
100072037|F|0-60:A>C-60:A>C	0.00213876	2.66984	1	0.0687099	76	A	100072037|F|0-60:A>C-60:A>C	0.000856303	3.06737	1	0.0463648	77	A
100098134	0.00214474	2.66862	1	0.0688612	73	A	100098134	0.00972276	2.01221	1	0.173167	74	A
100008357	0.00215231	2.66709	1	0.0690631	76	A	100008357	0.0331037	1.48012	1	0.357265	77	A
100025159	0.00216383	2.66478	1	0.0693503	79	A	100025159	0.00398877	2.39916	1	0.101288	80	A
100025734	0.00216383	2.66478	1	0.0693503	79	A	100025734	0.00398877	2.39916	1	0.101288	80	A
100007608	0.00216757	2.66403	1	0.0694292	74	B	100007608	0.00554735	2.25591	1	0.124849	75	B
100026402	0.00216884	2.66377	1	0.0694286	75	A	100026402	0.0544677	1.26386	1	0.466667	76	A
100000138	0.00218068	2.66141	1	0.0697662	73	A	100000138	0.0609549	1.21499	1	0.49235	75	A
100004381	0.0021813	2.66128	1	0.0697448	73	B	100004381	0.00653691	2.18463	1	0.135287	75	B
100008356	0.00219286	2.65899	1	0.0700729	75	A	100008356	0.0321354	1.49302	1	0.351021	76	A
100025394	0.00219784	2.658	1	0.0701907	77	A	100025394	0.00173004	2.76194	1	0.0658819	78	A
100089504	0.00219802	2.65797	1	0.0701548	75	A	100089504	0.00023887	3.62184	1	0.0209203	76	A
100048481	0.00220057	2.65746	1	0.0701948	73	B	100048481	0.00279048	2.55432	1	0.0809389	74	B
100091496	0.00220109	2.65736	1	0.0701701	72	A	100091496	0.463588	0.333868	1	0.612536	73	A
100074049|F|0-40:C>T-40:C>T	0.00220662	2.65627	1	0.0703049	77	A	100074049|F|0-40:C>T-40:C>T	0.000856052	3.0675	1	0.0463977	78	A
100046793|F|0-33:C>T-33:C>T	0.00221173	2.65527	1	0.070426	74	A	100046793|F|0-33:C>T-33:C>T	0.0066144	2.17951	1	0.136317	75	A
100094087	0.00221839	2.65396	1	0.0705965	76	A	100094087	0.0355189	1.44954	1	0.373266	77	A
100089037	0.00221905	2.65383	1	0.070576	73	A	100089037	0.0878321	1.05635	1	0.484898	74	A
100072455|F|0--47:T>A	0.00222201	2.65325	1	0.0706285	74	B	100072455|F|0--47:T>A	0.0211619	1.67444	1	0.278909	75	B
100077970|F|0-36:T>C-36:T>C	0.00222472	2.65273	1	0.070673	73	B	100077970|F|0-36:T>C-36:T>C	0.23001	0.638254	1	0.409119	74	B
3113747|F|0-31:G>A-31:G>A	0.00222473	2.65272	1	0.0706319	76	B	3113747|F|0-31:G>A-31:G>A	0.00192219	2.7162	1	0.0703245	77	B
100062759	0.00222519	2.65263	1	0.0706051	72	B	100062759	0.0116625	1.93321	1	0.195898	73	B
100019670	0.00223577	2.65057	1	0.0708989	74	A	100019670	0.0282026	1.54971	1	0.326965	76	A
4166276	0.0022358	2.65057	1	0.0708585	72	B	4166276	0.00427031	2.36954	1	0.105851	73	B
100086793	0.00224472	2.64884	1	0.0710994	74	A	100086793	0.000381315	3.41872	1	0.0283817	75	A
3163989	0.00224783	2.64824	1	0.0711563	75	A	3163989	0.344536	0.462765	1	0.49338	76	A
100000892	0.00225248	2.64734	1	0.0712616	73	B	100000892	0.0033144	2.4796	1	0.0912845	74	B
100037521|F|0-21:A>G-21:A>G	0.00225249	2.64734	1	0.0712205	80	A	100037521|F|0-21:A>G-21:A>G	0.0146063	1.83546	1	0.219916	81	A
100000122	0.00225277	2.64728	1	0.0711875	73	A	100000122	0.00028794	3.5407	1	0.0236107	74	A
100024999	0.00225448	2.64695	1	0.0712001	76	A	100024999	0.013506	1.86947	1	0.209299	77	A
100075142|F|0-18:A>C-18:A>C	0.00225466	2.64692	1	0.071164	80	A	100075142|F|0-18:A>C-18:A>C	0.00697848	2.15624	1	0.140918	81	A
4110472|F|0--43:A>C	0.00225551	2.64676	1	0.0711492	74	B	4110472|F|0--43:A>C	0.0017999	2.74475	1	0.0676836	75	B
100041256|F|0--29:G>T	0.00226605	2.64473	1	0.07144	76	B	100041256|F|0--29:G>T	0.00973394	2.01171	1	0.173252	77	B
100041256|F|0-29:G>T-29:G>T	0.00226878	2.64421	1	0.0714843	76	A	100041256|F|0-29:G>T-29:G>T	0.00227396	2.64322	1	0.0759914	77	A
100081426	0.00227237	2.64352	1	0.0715557	79	A	100081426	0.0502278	1.29906	1	0.450184	80	A
3201002	0.00227567	2.64289	1	0.071618	73	A	3201002	0.000716406	3.14484	1	0.0418966	74	A
100025788	0.00227776	2.64249	1	0.0716419	77	A	100025788	0.0894323	1.04851	1	0.488542	78	A
100073332|F|0--30:A>T	0.00228052	2.64197	1	0.0716871	80	B	100073332|F|0--30:A>T	0.00151501	2.81958	1	0.0601519	81	B
3160097	0.00228067	2.64194	1	0.0716501	77	A	3160097	0.000834688	3.07848	1	0.0457444	78	A
100106565|F|0-21:G>A-21:G>A	0.00228741	2.64066	1	0.0718202	75	B	100106565|F|0-21:G>A-21:G>A	0.0216955	1.66363	1	0.282632	77	B
100018388	0.00228936	2.64029	1	0.0718395	72	B	100018388	0.00232521	2.63354	1	0.076661	73	B
100000170	0.00229441	2.63933	1	0.0719562	75	A	100000170	0.000725792	3.13919	1	0.0421264	76	A
100084191|F|0-9:G>A-9:G>A	0.00229761	2.63872	1	0.072015	77	A	100084191|F|0-9:G>A-9:G>A	0.000359449	3.44436	1	0.027242	78	A
3127392	0.00230017	2.63824	1	0.0720533	75	A	3127392	0.0260158	1.58476	1	0.313239	76	A
100043152|F|0--22:G>A	0.00230456	2.63741	1	0.0721491	79	B	100043152|F|0--22:G>A	0.0599524	1.22219	1	0.488046	80	B
100052519|F|0--22:A>C	0.00230768	2.63682	1	0.0722049	80	B	100052519|F|0--22:A>C	0.0236262	1.62661	1	0.297527	81	B
100024957	0.00231019	2.63635	1	0.0722417	74	A	100024957	5.57846e-05	4.25349	1	0.00810331	75	A
100069932	0.00231221	2.63597	1	0.072263	76	A	100069932	0.00835086	2.07827	1	0.159229	77	A
100069993	0.00231225	2.63597	1	0.0722224	74	A	100069993	0.0516439	1.28698	1	0.456068	75	A
100047042|F|0-7:G>A-7:G>A	0.00232847	2.63293	1	0.072687	78	A	100047042|F|0-7:G>A-7:G>A	0.122386	0.912269	1	0.264408	79	A
3134521|F|0--45:T>A	0.00233352	2.63199	1	0.0728025	74	A	3134521|F|0--45:T>A	0.186062	0.730343	1	0.360495	75	A
100051663|F|0-7:T>C-7:T>C	0.00233492	2.63173	1	0.0728044	76	A	100051663|F|0-7:T>C-7:T>C	0.139738	0.854684	1	0.290246	77	A
4168396	0.00233915	2.63094	1	0.0728941	72	A	4168396	0.00428786	2.36776	1	0.105994	73	A
100024830	0.00234102	2.6306	1	0.0726589	78	A	100024830	0.00403444	2.39422	1	0.101826	79	A
100025011	0.00234102	2.6306	1	0.0726589	78	A	100025011	0.00403444	2.39422	1	0.101826	79	A
100025047	0.00234102	2.6306	1	0.0726589	78	A	100025047	0.00403444	2.39422	1	0.101826	79	A
100025723	0.00234102	2.6306	1	0.0726589	78	A	100025723	0.00403444	2.39422	1	0.101826	79	A
100064886	0.00234102	2.6306	1	0.0726589	78	A	100064886	0.00403444	2.39422	1	0.101826	79	A
100090321	0.00234102	2.6306	1	0.0726589	78	A	100090321	0.00403444	2.39422	1	0.101826	79	A
100105180	0.00234102	2.6306	1	0.0726589	78	A	100105180	0.00403444	2.39422	1	0.101826	79	A
100053681	0.00234117	2.63057	1	0.072622	76	A	100053681	0.0174388	1.75848	1	0.245465	76	A
100044687|F|0-56:C>T-56:C>T	0.00234137	2.63053	1	0.0725865	80	B	100044687|F|0-56:C>T-56:C>T	0.065038	1.18683	1	0.507137	81	B
100039325|F|0--65:T>C	0.00236412	2.62633	1	0.0732498	75	B	100039325|F|0--65:T>C	0.0013394	2.87309	1	0.0603647	76	B
5150400	0.00236514	2.62614	1	0.0732393	76	A	5150400	0.0156209	1.8063	1	0.229563	77	A
100049044|F|0-37:A>T-37:A>T	0.00236911	2.62541	1	0.0733204	80	B	100049044|F|0-37:A>T-37:A>T	0.00134193	2.87227	1	0.0603276	81	B
100101329	0.00237443	2.62444	1	0.0734428	75	B	100101329	0.00394592	2.40385	1	0.100436	76	B
100006958	0.00237487	2.62436	1	0.0734143	73	B	100006958	0.00178467	2.74844	1	0.0672512	74	B
4168376|F|0--33:A>G	0.00237577	2.6242	1	0.0734004	76	A	4168376|F|0--33:A>G	0.0453903	1.34304	1	0.425752	77	A
3085468|F|0--60:G>A	0.00237678	2.62401	1	0.0733896	76	B	3085468|F|0--60:G>A	0.00505127	2.2966	1	0.116947	77	B
100096307|F|0--32:C>A	0.00237886	2.62363	1	0.0733699	80	B	100096307|F|0--32:C>A	0.00265054	2.57667	1	0.0779679	81	B
100096307|F|0--67:T>A	0.00237886	2.62363	1	0.0733699	80	B	100096307|F|0--67:T>A	0.00265054	2.57667	1	0.0779679	81	B
100077309	0.00238027	2.62337	1	0.0733715	76	A	100077309	0.418521	0.378282	1	0.571073	77	A
100042682|F|0-64:T>G-64:T>G	0.00238771	2.62202	1	0.073559	78	A	100042682|F|0-64:T>G-64:T>G	0.00617045	2.20968	1	0.134232	79	A
4166331	0.00238904	2.62178	1	0.0735579	74	A	4166331	9.83418e-05	4.00726	1	0.011915	75	A
100077391|F|0--19:A>C	0.00239218	2.62121	1	0.0736127	79	B	100077391|F|0--19:A>C	0.0308307	1.51102	1	0.343081	80	B
4166894|F|0--51:T>C	0.00239681	2.62037	1	0.0737131	76	B	4166894|F|0--51:T>C	0.00608925	2.21544	1	0.133055	77	B
100007790	0.00240048	2.6197	1	0.0737841	75	A	100007790	0.000213284	3.67104	1	0.0195013	76	A
100030821	0.00240072	2.61966	1	0.0737494	79	A	100030821	0.00174617	2.75791	1	0.0662625	80	A
4168949	0.00241311	2.61742	1	0.0740881	73	B	4168949	0.0028993	2.53771	1	0.0828938	74	B
100039555	0.00241565	2.61697	1	0.0741239	72	A	100039555	8.60839e-05	4.06508	1	0.0110755	73	A
100097201	0.00241775	2.61659	1	0.0741461	75	A	100097201	0.00968726	2.0138	1	0.172762	76	A
100089496	0.00241896	2.61637	1	0.0741411	77	A	100089496	0.00124887	2.90348	1	0.0584285	78	A
100007162	0.00242046	2.6161	1	0.0741452	73	B	100007162	0.0327489	1.4848	1	0.355281	73	B
100041899|F|0--5:C>A	0.00242107	2.61599	1	0.0741219	75	B	100041899|F|0--5:C>A	0.0607177	1.21668	1	0.491168	76	B
100046970|F|0--43:T>A	0.0024215	2.61592	1	0.0740929	80	B	100046970|F|0--43:T>A	0.0275673	1.55961	1	0.323486	81	B
4110472|F|0-43:A>C-43:A>C	0.00242232	2.61577	1	0.074076	74	A	4110472|F|0-43:A>C-43:A>C	0.0013106	2.88253	1	0.0596638	75	A
100000666	0.00242315	2.61562	1	0.0740596	77	A	100000666	0.00371818	2.42967	1	0.0963642	78	A
3079261	0.00242616	2.61508	1	0.0741098	73	B	3079261	0.212957	0.671708	1	0.397965	74	B
100037932|F|0--23:C>T	0.00243195	2.61405	1	0.0742445	80	B	100037932|F|0--23:C>T	0.00664811	2.1773	1	0.136959	81	B
100038738|F|0-23:T>A-23:T>A	0.00243693	2.61316	1	0.0743547	78	A	100038738|F|0-23:T>A-23:T>A	0.00177014	2.75199	1	0.0668903	79	A
4119828	0.00243841	2.61289	1	0.0743578	77	A	4119828	0.00869513	2.06072	1	0.162412	78	A
5051713	0.00243874	2.61284	1	0.0743257	77	A	5051713	0.00509355	2.29298	1	0.117624	79	A
100037544|F|0--57:A>C	0.00244385	2.61193	1	0.0744396	77	B	100037544|F|0--57:A>C	0.000161066	3.793	1	0.0166734	79	B
5149850|F|0-19:C>A-19:C>A	0.00244438	2.61183	1	0.074414	75	B	5149850|F|0-19:C>A-19:C>A	0.00681283	2.16667	1	0.139608	77	B
100042080|F|0-61:G>A-61:G>A	0.00244567	2.6116	1	0.074411	80	A	100042080|F|0-61:G>A-61:G>A	0.000967562	3.01432	1	0.0496998	81	A
100042886|F|0-32:T>C-32:T>C	0.00245118	2.61062	1	0.074537	79	A	100042886|F|0-32:T>C-32:T>C	0.00030105	3.52136	1	0.0242803	80	A
100007417	0.00245805	2.60941	1	0.0747038	75	A	100007417	8.52898e-06	5.0691	0.46088	0.00216376	76	A
100052102	0.00247161	2.60702	1	0.0750734	75	B	100052102	0.0187488	1.72703	1	0.258056	76	B
100091333	0.00247859	2.6058	1	0.0752432	75	A	100091333	0.0129092	1.8891	1	0.203791	76	A
4119386|F|0--45:C>T	0.00248173	2.60525	1	0.0752962	77	A	4119386|F|0--45:C>T	0.0367259	1.43503	1	0.381279	78	A
100059051|F|0--5:A>C	0.00248883	2.604	1	0.0754694	80	B	100059051|F|0--5:A>C	0.00130315	2.88501	1	0.0595756	81	B
100021213	0.00249078	2.60366	1	0.0754862	74	B	100021213	0.0113189	1.9462	1	0.191977	75	B
100014559	0.00249102	2.60362	1	0.0754512	72	B	100014559	0.00146709	2.83354	1	0.0589422	74	B
100025419	0.00249948	2.60215	1	0.075665	76	A	100025419	0.00354935	2.44985	1	0.0960421	77	A
100086035|F|0-45:T>C-45:T>C	0.00250034	2.602	1	0.0756485	78	B	100086035|F|0-45:T>C-45:T>C	0.0435062	1.36145	1	0.41802	77	B
100069534|F|0-7:T>C-7:T>C	0.00250099	2.60189	1	0.075626	76	A	100069534|F|0-7:T>C-7:T>C	0.0008646	3.06318	1	0.0466271	77	A
100006616	0.00250316	2.60151	1	0.0756491	75	A	100006616	0.00130593	2.88408	1	0.059652	76	A
100061383	0.00251854	2.59885	1	0.0760714	73	B	100061383	0.00210346	2.67707	1	0.0735694	74	B
100019372	0.00252876	2.59709	1	0.0763375	74	A	100019372	0.0973616	1.01161	1	0.489407	75	A
100044290|F|0--32:A>G	0.00253285	2.59639	1	0.0764183	78	B	100044290|F|0--32:A>G	0.00186819	2.72858	1	0.0690503	79	B
100004423	0.00253726	2.59563	1	0.0765086	73	B	100004423	0.007816	2.10702	1	0.151871	75	B
100070605	0.00254146	2.59492	1	0.0765925	74	B	100070605	0.00580468	2.23622	1	0.128552	75	B
100024511	0.00254203	2.59482	1	0.0765669	77	A	100024511	0.0264304	1.5779	1	0.316048	78	A
100046992|F|0-40:C>A-40:C>A	0.00254593	2.59415	1	0.0766416	80	A	100046992|F|0-40:C>A-40:C>A	0.0216284	1.66498	1	0.282371	81	A
100041757|F|0--34:T>G	0.00254857	2.5937	1	0.0766785	78	B	100041757|F|0--34:T>G	0.0207714	1.68253	1	0.275441	78	B
100055042	0.00254952	2.59354	1	0.0766642	78	A	100055042	0.00258274	2.58792	1	0.0815683	79	A
100072425|F|0--18:C>G	0.0025557	2.59249	1	0.0768075	77	B	100072425|F|0--18:C>G	3.92768e-05	4.40586	1	0.0061341	78	B
100077391|F|0-19:A>C-19:A>C	0.00255762	2.59216	1	0.0768226	79	A	100077391|F|0-19:A>C-19:A>C	0.0103305	1.98588	1	0.18089	80	A
100041094|F|0-55:T>G-55:T>G	0.00258077	2.58825	1	0.0774746	76	B	100041094|F|0-55:T>G-55:T>G	0.00367965	2.43419	1	0.0955488	77	B
100058724|F|0--10:T>A	0.00258225	2.588	1	0.077476	80	B	100058724|F|0--10:T>A	0.00601624	2.22067	1	0.131886	81	B
100005548	0.00258306	2.58787	1	0.0774573	76	A	100005548	0.00587056	2.23132	1	0.129533	77	A
100037615	0.00258463	2.5876	1	0.0774616	77	A	100037615	0.000276286	3.55864	1	0.0230396	78	A
100001629	0.00258969	2.58675	1	0.0775701	73	B	100001629	0.0297564	1.52642	1	0.335478	74	B
3210155	0.00259316	2.58617	1	0.077631	77	A	3210155	0.00642436	2.19217	1	0.133623	78	A
100085949|F|0-9:G>A-9:G>A	0.00259327	2.58615	1	0.0775913	72	A	100085949|F|0-9:G>A-9:G>A	0.0196429	1.70679	1	0.265494	73	A
100014523	0.00260835	2.58363	1	0.0779994	76	A	100014523	0.00283427	2.54756	1	0.0818138	77	A
100038593|F|0--50:C>A	0.00260998	2.58336	1	0.0780049	73	B	100038593|F|0--50:C>A	0.0354177	1.45078	1	0.37271	74	B
100080206|F|0--21:G>A	0.00261137	2.58313	1	0.0780033	80	B	100080206|F|0--21:G>A	0.0418701	1.3781	1	0.408916	81	B
100022674	0.00261659	2.58227	1	0.0781159	74	A	100022674	0.00513489	2.28947	1	0.118124	75	A
100024597	0.00262856	2.58028	1	0.0783002	79	A	100024597	0.00437135	2.35938	1	0.107468	80	A
100025130	0.00262856	2.58028	1	0.0783002	79	A	100025130	0.00437135	2.35938	1	0.107468	80	A
100025624	0.00262856	2.58028	1	0.0783002	79	A	100025624	0.00437135	2.35938	1	0.107468	80	A
100090319	0.00262856	2.58028	1	0.0783002	79	A	100090319	0.00437135	2.35938	1	0.107468	80	A
100081464	0.00264478	2.57761	1	0.07874	74	A	100081464	0.00567885	2.24574	1	0.126962	76	A
100105714|F|0--10:C>T	0.0026458	2.57744	1	0.0787272	79	B	100105714|F|0--10:C>T	0.000140585	3.85206	1	0.015103	80	B
100087588	0.00264755	2.57716	1	0.0787357	77	A	100087588	0.0450313	1.34649	1	0.4243	78	A
100098139|F|0--65:G>T	0.00265763	2.57551	1	0.0789921	80	B	100098139|F|0--65:G>T	0.00104499	2.98089	1	0.0522851	81	B
100006887	0.00265764	2.5755	1	0.078949	73	A	100006887	0.0999464	1.00023	1	0.482387	74	A
100033168	0.00266715	2.57395	1	0.0791881	79	A	100033168	0.0153867	1.81286	1	0.227421	80	A
100038322|F|0-19:T>G-19:T>G	0.00266939	2.57359	1	0.0792111	80	A	100038322|F|0-19:T>G-19:T>G	0.000237075	3.62511	1	0.0209327	81	A
100025116	0.00267093	2.57334	1	0.0792133	80	A	100025116	0.00589752	2.22933	1	0.129916	81	A
100051906	0.00267269	2.57305	1	0.0792218	72	A	100051906	0.0054291	2.26527	1	0.123266	73	A
100021351	0.00268166	2.5716	1	0.0794443	76	B	100021351	0.00704835	2.15191	1	0.141852	77	B
100107870|F|0-46:A>G-46:A>G	0.00268336	2.57132	1	0.0794508	77	B	100107870|F|0-46:A>G-46:A>G	0.000179937	3.74488	1	0.0177109	78	B
100059660|F|0-11:C>T-11:C>T	0.00268344	2.57131	1	0.0794098	74	A	100059660|F|0-11:C>T-11:C>T	0.00522569	2.28186	1	0.119602	75	A
100107038|F|0--44:C>A	0.00268882	2.57044	1	0.0795255	78	B	100107038|F|0--44:C>A	0.033447	1.47564	1	0.359748	79	B
100022817	0.00269068	2.57014	1	0.0795371	72	B	100022817	0.253554	0.595929	1	0.403835	73	B
100038344|F|0-27:A>G-27:A>G	0.00269229	2.56988	1	0.0795411	77	A	100038344|F|0-27:A>G-27:A>G	0.00022322	3.65127	1	0.0201708	78	A
4332393	0.00269682	2.56915	1	0.0796315	74	A	4332393	0.0024936	2.60317	1	0.0797317	75	A
100103224|F|0--26:C>T	0.00269897	2.5688	1	0.0796512	74	A	100103224|F|0--26:C>T	0.000470494	3.32745	1	0.0324701	76	A
100095615|F|0-44:T>A-44:T>A	0.00270541	2.56777	1	0.0797977	80	B	100095615|F|0-44:T>A-44:T>A	0.0440523	1.35603	1	0.420204	81	B
100087586	0.00270721	2.56748	1	0.0798072	72	B	100087586	0.0702091	1.15361	1	0.526417	73	B
100088859	0.00270987	2.56705	1	0.0798422	73	B	100088859	0.00296268	2.52831	1	0.0841275	75	B
100091332|F|0--16:T>C	0.00271244	2.56664	1	0.0798743	79	B	100091332|F|0--16:T>C	0.0228901	1.64035	1	0.291725	80	B
100106589|F|0-5:C>T-5:C>T	0.00271264	2.56661	1	0.0798367	72	B	100106589|F|0-5:C>T-5:C>T	0.0717285	1.14431	1	0.532344	73	B
3149758	0.00271602	2.56607	1	0.0798925	72	B	3149758	0.00581945	2.23512	1	0.128668	73	B
100045588|F|0--12:G>A	0.00271867	2.56564	1	0.0799271	79	B	100045588|F|0--12:G>A	0.00121034	2.91709	1	0.0572207	80	B
100039459|F|0--6:G>A	0.00272528	2.56459	1	0.0800779	79	B	100039459|F|0--6:G>A	0.00229552	2.63912	1	0.0761466	80	B
100008449	0.00272878	2.56403	1	0.0801371	76	A	100008449	0.000323699	3.48986	1	0.0252771	77	A
100067105|F|0-9:G>A-9:G>A	0.00273524	2.563	1	0.0802832	80	A	100067105|F|0-9:G>A-9:G>A	0.0150587	1.82221	1	0.224167	81	A
3137606|F|0--12:C>T	0.00274142	2.56202	1	0.080421	77	B	3137606|F|0--12:C>T	0.0256883	1.59026	1	0.311517	78	B
100083981	0.00274257	2.56184	1	0.0804111	72	B	100083981	0.0124768	1.9039	1	0.199588	74	B
100096441|F|0--24:T>G	0.00274976	2.56071	1	0.0805781	78	A	100096441|F|0--24:T>G	0.00126806	2.89686	1	0.0591216	79	A
100051598|F|0--22:T>A	0.00275002	2.56066	1	0.080542	78	B	100051598|F|0--22:T>A	0.0010749	2.96863	1	0.0529485	80	B
100004327	0.00275291	2.56021	1	0.080583	74	B	100004327	0.0119538	1.92249	1	0.19427	75	B
100001191	0.002755	2.55988	1	0.0806006	73	B	100001191	0.00197784	2.70381	1	0.0714416	74	B
100068153	0.00275544	2.55981	1	0.0805697	74	A	100068153	0.244289	0.612096	1	0.399668	75	A
100025378	0.00275623	2.55968	1	0.0805494	79	A	100025378	0.0143054	1.8445	1	0.217079	80	A
100038611|F|0-54:T>G-54:T>G	0.00275892	2.55926	1	0.0805844	80	A	100038611|F|0-54:T>G-54:T>G	0.759262	0.119608	1	0.836082	81	A
3084957|F|0--6:A>G	0.002762	2.55878	1	0.0806308	78	B	3084957|F|0--6:A>G	7.43172e-05	4.12891	1	0.0100397	79	B
4111272|F|0-33:A>G-33:A>G	0.00276881	2.55771	1	0.080786	76	A	4111272|F|0-33:A>G-33:A>G	0.00231461	2.63552	1	0.0766858	77	A
100055529	0.00278802	2.5547	1	0.0813026	78	A	100055529	0.0541379	1.2665	1	0.465688	79	A
3169930	0.00279901	2.55299	1	0.081579	72	A	3169930	0.00131667	2.88052	1	0.0596389	73	A
3086097|F|0--31:A>T	0.00281182	2.55101	1	0.0819082	77	B	3086097|F|0--31:A>T	0.00841187	2.07511	1	0.159828	78	B
100090596	0.00281266	2.55088	1	0.0818884	76	A	100090596	0.00438505	2.35802	1	0.107609	77	A
5148784|F|0--34:C>T	0.00281333	2.55078	1	0.0818639	76	B	5148784|F|0--34:C>T	0.0245703	1.60959	1	0.30431	76	B
100006300	0.00281351	2.55075	1	0.0818249	73	A	100006300	0.0278395	1.55534	1	0.324496	74	A
100061157|F|0-39:A>G-39:A>G	0.00281435	2.55062	1	0.0818055	79	A	100061157|F|0-39:A>G-39:A>G	3.7797e-05	4.42254	1	0.00600717	80	A
100061052	0.00281912	2.54989	1	0.0819	77	A	100061052	0.00979132	2.00916	1	0.173987	78	A
100055282	0.0028291	2.54835	1	0.0821458	78	A	100055282	0.0680658	1.16707	1	0.518769	79	A
100026687	0.00283104	2.54805	1	0.082158	78	A	100026687	0.00706585	2.15084	1	0.141992	79	A
100046847|F|0--61:T>A	0.00283784	2.54701	1	0.0822668	80	B	100046847|F|0--61:T>A	0.0344238	1.46314	1	0.366606	81	B
100081414|F|0--38:G>C	0.00283784	2.54701	1	0.0822668	80	B	100081414|F|0--38:G>C	0.0344238	1.46314	1	0.366606	81	B
100067968	0.00284758	2.54552	1	0.0825051	72	B	100067968	0.0293783	1.53197	1	0.333162	73	B
100009044	0.0028578	2.54397	1	0.0827567	78	A	100009044	0.00126853	2.8967	1	0.059042	79	A
3159464|F|0--14:C>T	0.00286503	2.54287	1	0.0829217	77	B	3159464|F|0--14:C>T	0.053661	1.27034	1	0.464321	78	B
3118180|F|0-22:T>A-22:T>A	0.00287941	2.5407	1	0.0832931	77	B	3118180|F|0-22:T>A-22:T>A	0.086965	1.06066	1	0.492437	78	B
100018743	0.002882	2.54031	1	0.0833236	74	A	100018743	0.0914869	1.03864	1	0.4923	75	A
100050537|F|0-44:T>G-44:T>G	0.00288457	2.53992	1	0.0833532	78	A	100050537|F|0-44:T>G-44:T>G	0.100696	0.996986	1	0.482473	79	A
100080283|F|0--27:A>G	0.0028888	2.53928	1	0.0834309	77	B	100080283|F|0--27:A>G	0.0304689	1.51614	1	0.340738	78	B
100107291|F|0-28:T>G-28:T>G	0.00289328	2.53861	1	0.0835157	79	B	100107291|F|0-28:T>G-28:T>G	0.030479	1.516	1	0.34057	80	B
100094812	0.00289554	2.53827	1	0.0835363	79	A	100094812	0.0123736	1.9075	1	0.198467	80	A
100014607	0.00290821	2.53637	1	0.0838571	73	B	100014607	0.123186	0.909438	1	0.265733	74	B
100067430|F|0--21:G>C	0.00291157	2.53587	1	0.083909	76	B	100067430|F|0--21:G>C	0.0214504	1.66856	1	0.281339	77	B
100044426|F|0-16:C>A-16:C>A	0.00291495	2.53537	1	0.0839616	79	A	100044426|F|0-16:C>A-16:C>A	0.000747117	3.12661	1	0.0431324	80	A
100008193	0.00292308	2.53416	1	0.0841512	77	A	100008193	0.0640777	1.19329	1	0.503719	78	A
100071389|F|0-24:C>T-24:C>T	0.00292433	2.53397	1	0.0841423	73	A	100071389|F|0-24:C>T-24:C>T	0.0531198	1.27474	1	0.462302	74	A
100077566|F|0-10:T>C-10:T>C	0.00292496	2.53388	1	0.0841155	74	A	100077566|F|0-10:T>C-10:T>C	0.0159003	1.79859	1	0.232155	75	A
5148819|F|0-34:T>A-34:T>A	0.00292889	2.5333	1	0.0841838	78	A	5148819|F|0-34:T>A-34:T>A	0.00138574	2.85832	1	0.0617323	79	A
100087525|F|0--18:A>G	0.00293055	2.53305	1	0.0841868	79	B	100087525|F|0--18:A>G	0.0126754	1.89704	1	0.201929	80	B
100081133|F|0-10:A>C-10:A>C	0.00293501	2.53239	1	0.0842702	80	A	100081133|F|0-10:A>C-10:A>C	1.01379e-05	4.99405	0.547824	0.00241332	81	A
100033140	0.00293832	2.5319	1	0.0842309	80	A	100033140	0.0162306	1.78966	1	0.234758	81	A
100033152	0.00293832	2.5319	1	0.0842309	80	A	100033152	0.0162306	1.78966	1	0.234758	81	A
100033154	0.00293832	2.5319	1	0.0842309	80	A	100033154	0.0162306	1.78966	1	0.234758	81	A
3093583	0.00294373	2.5311	1	0.0843411	72	B	3093583	0.00272399	2.56479	1	0.0796086	73	B
100100628|F|0--5:A>G	0.0029468	2.53065	1	0.0843843	76	B	100100628|F|0--5:A>G	0.00712512	2.14721	1	0.142706	77	B
100090780|F|0-49:C>G-49:C>G	0.00294821	2.53044	1	0.08438	80	A	100090780|F|0-49:C>G-49:C>G	0.00196444	2.70676	1	0.0712909	81	A
100022278	0.00294869	2.53037	1	0.084349	74	A	100022278	0.0875603	1.05769	1	0.484884	75	A
100006731	0.00295381	2.52962	1	0.084451	73	A	100006731	0.242635	0.615046	1	0.399637	75	A
100005789	0.00295761	2.52906	1	0.0845148	78	A	100005789	0.138807	0.85759	1	0.288777	79	A
100061233|F|0-39:A>C-39:A>C	0.00295897	2.52886	1	0.0845089	76	A	100061233|F|0-39:A>C-39:A>C	0.00751577	2.12403	1	0.14763	77	A
100083579|F|0--19:T>G	0.00297017	2.52722	1	0.084784	72	B	100083579|F|0--19:T>G	0.104858	0.979397	1	0.393598	73	B
100021494	0.00297391	2.52667	1	0.0848459	72	B	100021494	0.00199711	2.6996	1	0.0717538	73	B
3105494	0.00299329	2.52385	1	0.0853538	73	A	3105494	0.148491	0.828301	1	0.304435	74	A
100064836	0.00301412	2.52084	1	0.0859025	74	A	100064836	0.00271299	2.56655	1	0.0793729	75	A
100013790	0.00302072	2.51989	1	0.0860452	72	B	100013790	0.00218684	2.66018	1	0.0743677	73	B
100037194	0.00302438	2.51936	1	0.086104	72	B	100037194	0.00128839	2.88995	1	0.0594035	73	B
100068463|F|0-11:T>C-11:T>C	0.00302547	2.51921	1	0.0860897	78	A	100068463|F|0-11:T>C-11:T>C	0.00231477	2.63549	1	0.0766441	79	A
100068576|F|0-19:G>C-19:G>C	0.00303711	2.51754	1	0.0863755	80	A	100068576|F|0-19:G>C-19:G>C	0.00713135	2.14683	1	0.142725	81	A
4166465	0.00304142	2.51692	1	0.0864524	74	A	4166465	0.00219092	2.65937	1	0.0744595	75	A
100041073|F|0-20:A>T-20:A>T	0.00304557	2.51633	1	0.086525	80	A	100041073|F|0-20:A>T-20:A>T	0.0289193	1.53881	1	0.330383	81	A
100096155|F|0--11:C>A	0.00304617	2.51625	1	0.0864965	77	B	100096155|F|0--11:C>A	0.147765	0.830428	1	0.303258	78	B
100039612|F|0-65:G>C-65:G>C	0.00305335	2.51522	1	0.0866549	78	B	100039612|F|0-65:G>C-65:G>C	0.0105003	1.9788	1	0.182739	79	B
100038992|F|0-17:A>G-17:A>G	0.00305965	2.51433	1	0.086788	77	B	100038992|F|0-17:A>G-17:A>G	0.0265581	1.5758	1	0.316943	78	B
100008149	0.00306258	2.51391	1	0.0868255	74	A	100008149	0.00275394	2.56005	1	0.0802234	75	A
100083095	0.00306996	2.51287	1	0.0869891	75	A	100083095	0.000285944	3.54372	1	0.0235184	76	A
100045749|F|0-39:T>C-39:T>C	0.00307524	2.51212	1	0.0870932	80	A	100045749|F|0-39:T>C-39:T>C	0.00393607	2.40494	1	0.100327	81	A
3167396|F|0--28:T>G	0.00308149	2.51124	1	0.0872244	74	B	3167396|F|0--28:T>G	0.00559766	2.25199	1	0.125667	75	B
3162547|F|0-7:A>G-7:A>G	0.00308222	2.51114	1	0.0871994	77	A	3162547|F|0-7:A>G-7:A>G	0.00237965	2.62349	1	0.0778385	78	A
100086197	0.00309932	2.50873	1	0.0876373	75	B	100086197	0.21087	0.675985	1	0.395131	76	B
100025276	0.00310125	2.50846	1	0.0876459	79	A	100025276	0.0169887	1.76984	1	0.24076	79	A
100008159	0.00310476	2.50797	1	0.0876994	76	A	100008159	0.00376257	2.42452	1	0.0972348	77	A
100062431|F|0-10:T>G-10:T>G	0.0031105	2.50717	1	0.0878155	73	B	100062431|F|0-10:T>G-10:T>G	0.0633464	1.19828	1	0.501839	74	B
100094568	0.00311556	2.50646	1	0.0879126	74	A	100094568	0.077395	1.11129	1	0.489833	75	A
100038196|F|0--16:A>G	0.00311649	2.50633	1	0.0878928	78	B	100038196|F|0--16:A>G	0.0175504	1.75571	1	0.246586	79	B
3155665|F|0-22:C>T-22:C>T	0.0031287	2.50464	1	0.0881913	75	B	3155665|F|0-22:C>T-22:C>T	0.000749014	3.12551	1	0.0431958	76	B
100093957	0.00312949	2.50453	1	0.0881673	77	A	100093957	0.14125	0.850012	1	0.292587	78	A
100002453	0.00313328	2.504	1	0.0882282	75	A	100002453	3.93462e-06	5.4051	0.212615	0.00202491	76	A
100008502	0.00315039	2.50164	1	0.0886639	76	A	100008502	0.00387949	2.41123	1	0.0993535	77	A
100100811	0.00315112	2.50153	1	0.0886383	74	B	100100811	0.00198386	2.70249	1	0.0715634	75	B
100022103	0.00316954	2.499	1	0.0891099	73	B	100022103	0.0250225	1.60167	1	0.307375	75	B
100077012|F|0-25:C>A-25:C>A	0.00317589	2.49814	1	0.0892419	73	A	100077012|F|0-25:C>A-25:C>A	0.0543006	1.2652	1	0.466049	73	A
100048911|F|0--10:G>A	0.00319266	2.49585	1	0.0896667	80	B	100048911|F|0--10:G>A	0.0317947	1.49764	1	0.349135	81	B
100006778	0.00319325	2.49577	1	0.0896365	72	B	100006778	0.0727325	1.13827	1	0.535237	73	B
100110030|F|0-9:C>T-9:C>T	0.0032066	2.49395	1	0.0899647	77	B	100110030|F|0-9:C>T-9:C>T	0.0642652	1.19202	1	0.50446	78	B
100061227|F|0-33:A>G-33:A>G	0.00321105	2.49335	1	0.0900427	72	A	100061227|F|0-33:A>G-33:A>G	0.0135037	1.86955	1	0.209443	73	A
100041691	0.00321381	2.49298	1	0.0900734	73	B	100041691	0.00131947	2.8796	1	0.0597155	74	B
100085118|F|0--20:T>A	0.00321811	2.4924	1	0.0901472	77	B	100085118|F|0--20:T>A	0.00530289	2.27549	1	0.120959	78	B
100009042	0.00322753	2.49113	1	0.090364	77	A	100009042	0.0125546	1.9012	1	0.200477	78	A
100076728|F|0-6:G>T-6:G>T	0.00322762	2.49112	1	0.0903198	75	A	100076728|F|0-6:G>T-6:G>T	1.51113e-05	4.8207	0.816567	0.00315277	76	A
100082953|F|0--9:G>A	0.00323072	2.4907	1	0.0903598	78	B	100082953|F|0--9:G>A	0.00617449	2.2094	1	0.134266	79	B
100007860	0.00323311	2.49038	1	0.0903799	74	A	100007860	0.0161682	1.79134	1	0.234168	76	A
5051431|F|0-18:T>G-18:T>G	0.00323541	2.49007	1	0.0903974	75	B	5051431|F|0-18:T>G-18:T>G	0.0439662	1.35688	1	0.419975	76	B
100041564|F|0--8:T>A	0.00323957	2.48951	1	0.0903267	80	A	100041564|F|0--8:T>A	0.00143168	2.84416	1	0.0627441	81	A
100059051|F|0-5:A>C-5:A>C	0.00323957	2.48951	1	0.0903267	80	A	100059051|F|0-5:A>C-5:A>C	0.00143168	2.84416	1	0.0627441	81	A
100089251|F|0-32:T>C-32:T>C	0.00323957	2.48951	1	0.0903267	80	A	100089251|F|0-32:T>C-32:T>C	0.00143168	2.84416	1	0.0627441	81	A
100097890|F|0--65:C>A	0.00323957	2.48951	1	0.0903267	80	A	100097890|F|0--65:C>A	0.00143168	2.84416	1	0.0627441	81	A
100046079|F|0--42:A>G	0.00323987	2.48947	1	0.0902887	75	B	100046079|F|0--42:A>G	0.00165865	2.78024	1	0.0641579	76	B
100087605|F|0--66:A>C	0.00324683	2.48854	1	0.090436	80	B	100087605|F|0--66:A>C	0.00421944	2.37475	1	0.10483	81	B
3118557|F|0--6:T>C	0.00324993	2.48813	1	0.0904757	73	B	3118557|F|0--6:T>C	0.10113	0.995121	1	0.479448	74	B
100086197|F|0--48:A>G	0.00325663	2.48723	1	0.0906155	80	B	100086197|F|0--48:A>G	0.265681	0.575639	1	0.417174	81	B
100072425|F|0-18:C>G-18:C>G	0.00325853	2.48698	1	0.0906216	77	A	100072425|F|0-18:C>G-18:C>G	0.000729237	3.13713	1	0.0421903	78	A
100052641|F|0--64:C>G	0.00326018	2.48676	1	0.0906209	78	A	100052641|F|0--64:C>G	0.00478977	2.31968	1	0.113271	79	A
100041940|F|0--57:T>A	0.00326504	2.48611	1	0.0907093	74	A	100041940|F|0--57:T>A	0.1006	0.997401	1	0.482269	75	A
3162846	0.00327007	2.48544	1	0.0908025	76	A	3162846	0.00675792	2.17019	1	0.138851	77	A
100071938|F|0-68:G>A-68:G>A	0.00327065	2.48537	1	0.090772	80	B	100071938|F|0-68:G>A-68:G>A	0.140852	0.851237	1	0.29202	81	B
100008568	0.00327685	2.48454	1	0.0908973	77	A	100008568	0.000406136	3.39133	1	0.0296173	78	A
100076784|F|0--29:G>T	0.00328805	2.48306	1	0.0911611	77	B	100076784|F|0--29:G>T	0.000168865	3.77246	1	0.0169924	78	B
100001946	0.00328887	2.48295	1	0.0911371	77	A	100001946	0.0905905	1.04292	1	0.4908	78	A
100089466|F|0-21:T>G-21:T>G	0.00328958	2.48286	1	0.0911101	74	A	100089466|F|0-21:T>G-21:T>G	0.0189315	1.72281	1	0.259844	75	A
100006165	0.0033097	2.48021	1	0.0916203	73	B	100006165	0.0234577	1.62972	1	0.295818	75	B
100009006	0.00331796	2.47913	1	0.0918019	77	A	100009006	9.63202e-06	5.01628	0.520486	0.00235514	78	A
3109700	0.00332555	2.47814	1	0.0919649	78	B	3109700	0.0053872	2.26864	1	0.122572	79	B
100041130|F|0--17:A>C	0.00332755	2.47788	1	0.0919732	74	B	100041130|F|0--17:A>C	0.000304182	3.51687	1	0.0243512	75	B
100018745	0.00333461	2.47695	1	0.0921213	72	B	100018745	0.00191965	2.71678	1	0.070279	74	B
100071516|F|0-52:A>T-52:A>T	0.00333764	2.47656	1	0.0921578	74	B	100071516|F|0-52:A>T-52:A>T	0.0151472	1.81967	1	0.225299	76	B
100073114|F|0--15:C>G	0.00334755	2.47527	1	0.0923841	74	B	100073114|F|0--15:C>G	0.00163674	2.78602	1	0.0635379	75	B
3085143|F|0-27:C>T-27:C>T	0.00335553	2.47424	1	0.0925572	77	A	3085143|F|0-27:C>T-27:C>T	0.000647789	3.18857	1	0.0397328	78	A
100008202	0.00335573	2.47421	1	0.0925154	76	A	100008202	0.0013092	2.88299	1	0.0597512	78	A
100096658	0.00335981	2.47368	1	0.0925807	77	A	100096658	0.248337	0.604959	1	0.401105	78	A
100008869	0.00336515	2.473	1	0.0926806	78	A	100008869	0.01448	1.83923	1	0.218686	79	A
3083804|F|0--16:T>C	0.00337987	2.4711	1	0.0930386	76	A	3083804|F|0--16:T>C	0.00564696	2.24819	1	0.126406	77	A
100086152|F|0-18:G>T-18:G>T	0.00338059	2.47101	1	0.0930109	80	A	100086152|F|0-18:G>T-18:G>T	9.71639e-06	5.01249	0.525045	0.00235446	81	A
100084470	0.00338535	2.4704	1	0.0930946	72	B	100084470	0.00367741	2.43446	1	0.0955367	73	B
100061240	0.00338942	2.46987	1	0.093159	75	A	100061240	0.00093536	3.02902	1	0.0488821	76	A
100036738	0.00339546	2.4691	1	0.0932777	74	B	100036738	0.0867365	1.0618	1	0.491659	74	B
100048897|F|0-5:C>T-5:C>T	0.0034042	2.46798	1	0.0934702	76	B	100048897|F|0-5:C>T-5:C>T	0.00811136	2.09091	1	0.155873	77	B
100047860|F|0--43:G>A	0.00340497	2.46789	1	0.0934438	78	B	100047860|F|0--43:G>A	0.00115174	2.93865	1	0.0552231	79	B
100008431	0.00340522	2.46786	1	0.0934032	78	A	100008431	0.000515617	3.28767	1	0.0345259	79	A
100074007	0.00340553	2.46781	1	0.0933645	75	A	100074007	0.000100753	3.99674	1	0.0121255	76	A
100021610	0.00342576	2.46524	1	0.0938713	72	B	100021610	0.00263656	2.57896	1	0.0778109	73	B
100087587|F|0--34:A>T	0.00342613	2.4652	1	0.093834	77	B	100087587|F|0--34:A>T	0.0691433	1.16025	1	0.523584	78	B
100080609	0.00343094	2.46459	1	0.0939181	72	B	100080609	0.00324657	2.48858	1	0.0902442	73	B
100068094|F|0--26:G>A	0.00343845	2.46364	1	0.094076	75	B	100068094|F|0--26:G>A	0.0761027	1.1186	1	0.48575	76	B
100025049	0.00344067	2.46336	1	0.0940892	79	A	100025049	0.00189195	2.72309	1	0.0696425	80	A
100059794	0.00345079	2.46208	1	0.0943181	75	A	100059794	0.0294457	1.53098	1	0.333297	76	A
5152698	0.00345369	2.46172	1	0.0943497	74	B	5152698	0.087928	1.05587	1	0.484932	75	B
4706307	0.00345587	2.46144	1	0.0943614	73	A	4706307	0.0021228	2.67309	1	0.0740062	74	A
100052536|F|0--26:T>C	0.00345778	2.4612	1	0.0943183	80	B	100052536|F|0--26:T>C	0.0211552	1.67458	1	0.278888	81	B
100062065|F|0--28:A>G	0.00345778	2.4612	1	0.0943183	80	B	100062065|F|0--28:A>G	0.0211552	1.67458	1	0.278888	81	B
3098684|F|0-30:T>C-30:T>C	0.00348138	2.45825	1	0.0949141	76	B	3098684|F|0-30:T>C-30:T>C	0.00618989	2.20832	1	0.134547	77	B
100095686	0.00348894	2.45731	1	0.0950722	75	A	100095686	0.00338478	2.47047	1	0.0927031	76	A
4107131	0.00349021	2.45715	1	0.0950591	72	B	4107131	0.0804051	1.09472	1	0.475366	73	B
100043153|F|0--42:A>C	0.00349487	2.45657	1	0.0951378	80	B	100043153|F|0--42:A>C	0.0170189	1.76907	1	0.241125	81	B
100046992|F|0--40:C>A	0.003502	2.45568	1	0.0952361	80	B	100046992|F|0--40:C>A	0.0510245	1.29222	1	0.454161	81	B
100061826|F|0--10:T>C	0.003502	2.45568	1	0.0952361	80	B	100061826|F|0--10:T>C	0.0510245	1.29222	1	0.454161	81	B
100022392	0.00350485	2.45533	1	0.0952657	76	A	100022392	0.00305726	2.51467	1	0.0862239	77	A
100026595	0.00351144	2.45452	1	0.0953967	76	A	100026595	0.0107068	1.97034	1	0.185022	77	A
100044331|F|0--33:A>T	0.00352015	2.45344	1	0.0955855	76	A	100044331|F|0--33:A>T	0.00229424	2.63936	1	0.076151	77	A
100072456	0.00354653	2.4502	1	0.0962534	78	A	100072456	0.074507	1.1278	1	0.539986	79	A
100049045	0.00355146	2.44959	1	0.0963388	75	B	100049045	0.00136635	2.86444	1	0.0610699	76	B
100038058	0.00355608	2.44903	1	0.0964157	72	A	100038058	0.0584634	1.23312	1	0.482466	73	A
100004174	0.0035638	2.44809	1	0.0965766	72	B	100004174	0.260714	0.583835	1	0.411551	73	B
100036585	0.00356507	2.44793	1	0.0965625	73	B	100036585	0.00340359	2.46806	1	0.0930768	74	B
100112567|F|0-28:G>A-28:G>A	0.0035662	2.44779	1	0.0964963	72	A	100112567|F|0-28:G>A-28:G>A	0.00222421	2.65282	1	0.0750718	73	A
100112567|F|0-40:C>T-40:C>T	0.0035662	2.44779	1	0.0964963	72	A	100112567|F|0-40:C>T-40:C>T	0.00222421	2.65282	1	0.0750718	73	A
100094604|F|0-21:C>T-21:C>T	0.00356659	2.44775	1	0.0964585	76	B	100094604|F|0-21:C>T-21:C>T	0.0166056	1.77975	1	0.237826	77	B
[truncated: 52,039 more rows]
