# Supplementary material for: Molecular Diversity Analysis and Genetic Mapping of Pod Shatter Resistance Loci in Brassica carinata L
Source: Front Plant Sci. 2017 Nov 30;8:1765. doi: 10.3389/fpls.2017.01765 (PMC5716317; doi:10.3389/fpls.2017.01765)
Supplement: Supplementary file 7 [file Table_5.XLSX]

## Sheet: Sheet1
Supplementary Table 5. Physical mapping of A. thaliana pod shatter resistance genes in relation to the physical positions of significant SNP associations identified in an F2 population and GWAS panel of B. carinata
Significant SNP association	TAIR ID	Detail of Candidate gene	Mapping population	QueryLength	Score	eVal	Identities	SubjectStart	SubjectEnd	Chromosome		Pseudomolecule of B. carinata	Distance from candidate gene (bp)	Distance from candidate gene (kb)
100041683|F|0--46:C>A			GWAS			999		1738384		CM004491.1_chromosome_B1		B1
100050700|F|0--44:G>A			GWAS			999		3566484		CM004491.1_chromosome_B1		B1
100048893|F|0--54:C>T			GWAS			4.47e-24		3582648		CM004491.1_chromosome_B1		B1
100046583|F|0--55:A>G			GWAS			999		3898605		CM004491.1_chromosome_B1		B1
100052048|F|0--44:G>C			GWAS			3.48e-20		5455652		CM004491.1_chromosome_B1		B1
100050807|F|0--48:G>T			GWAS			999		5690799		CM004491.1_chromosome_B1		B1
100068991|F|0--67:C>A			GWAS			999		6443852		CM004491.1_chromosome_B1		B1
100051507|F|0--54:G>A			GWAS			999		7853870		CM004491.1_chromosome_B1		B1
100047699|F|0--9:C>A			GWAS			999		8060760		CM004491.1_chromosome_B1		B1
100060780|F|0-12:A>G			GWAS			999		8099284		CM004491.1_chromosome_B1		B1
100061537|F|0--48:T>C			GWAS			999		8817517		CM004491.1_chromosome_B1		B1
100043744|F|0--62:A>G			GWAS			999		11285991		CM004491.1_chromosome_B1		B1
5858104|F|0--14:A>T#			F2					11363149		CM007195.1_chromosome_B1		B1	8263229	8263.23
100068889|F|0--17:C>T			GWAS			999		11854317		CM004491.1_chromosome_B1		B1
100047132|F|0--11:T>C			GWAS			999		13665525		CM004491.1_chromosome_B1		B1
100039408|F|0--65:C>T			GWAS			5.83e-18		18090468		CM004491.1_chromosome_B1		B1
5863583			F2			1.70251e-27		19563260		CM004491.1_chromosome_B1		B1	63118	63.118
100049346|F|0--62:C>G			GWAS			999		19621267		CM004491.1_chromosome_B1		B1	5111	5.111
	AT5G60910.1	FRUITFULL		1113	78	8.76056e-33	92	19626378	19626280	CM004491.1_chromosome_B1		B1
	AT5G60910.1	FRUITFULL		1113	44	6.96671e-14	49	19630173	19630124	CM004491.1_chromosome_B1		B1
	AT5G60910.1	FRUITFULL		1113	84	4.04716e-36	96	19630389	19630288	CM004491.1_chromosome_B1		B1
	AT5G60910.1	FRUITFULL		1113	59	3.19576e-22	69	19630774	19630701	CM004491.1_chromosome_B1		B1
	AT5G60910.1	FRUITFULL		1113	69	8.82276e-28	77	19630963	19630883	CM004491.1_chromosome_B1		B1
	AT5G60910.1	FRUITFULL		1113	220	1.01197e-111	279	19632380	19632079	CM004491.1_chromosome_B1		B1
100047295|F|0--36:A>G			GWAS			999		19923695		CM004491.1_chromosome_B1		B1	291315	291.315
100036031|F|0--58:C>T			GWAS			999		19926053		CM004491.1_chromosome_B1		B1
100046202|F|0--12:A>C			GWAS			1.24e-24		21612459		CM004491.1_chromosome_B1		B1	4552297	4552.3
	AT4G00120.1	INDEHISCENT		1533	30	5.85722e-06	46	26164756	26164805	CM004491.1_chromosome_B1		B1
100039725|F|0--17:T>C			GWAS			999		26218455		CM004491.1_chromosome_B1		B1	53699	53.699
100069744|F|0--11:G>A			GWAS			999		29980282		CM004491.1_chromosome_B1		B1
100050078|F|0-21:T>C-21:T>C			GWAS			999		1051225		CM004492.1_chromosome_B2		B2	312843	312.843
	AT4G00120.1	INDEHISCENT		1533	31	1.62853e-06	33	1364068	1364035	CM004492.1_chromosome_B2		B2
100052531|F|0--57:C>A			GWAS			999		4282190		CM004492.1_chromosome_B2		B2	2918122	2918.12
100040082|F|0-31:G>T-31:G>T			GWAS			999		6661979		CM004492.1_chromosome_B2		B2
100070468|F|0--28:G>A			GWAS			3.48e-20		7128763		CM004492.1_chromosome_B2		B2
100062790|F|0--11:C>G			GWAS			999		12033276		CM004492.1_chromosome_B2		B2	16125272	16125.3
	AT5G02030.1	REPLUMLESS		2017	266	4.97613e-137	361	28158548	28158947	CM004492.1_chromosome_B2		B2
	AT5G02030.1	REPLUMLESS		2017	205	4.04208e-103	404	28159950	28160426	CM004492.1_chromosome_B2		B2
100043828|F|0--28:G>A			GWAS			2.71e-16		29813089		CM004492.1_chromosome_B2		B2	1653139	1653.14
100048441|F|0--59:G>C			GWAS			999		30021952		CM004492.1_chromosome_B2		B2
100044540|F|0--31:G>A			GWAS			999		30117124		CM004492.1_chromosome_B2		B2
100049546|F|0--52:G>C			GWAS			999		30367882		CM004492.1_chromosome_B2		B2
100039304|F|0--8:T>G			GWAS			9.75e-16		30439102		CM004492.1_chromosome_B2		B2
100036547|F|0--30:T>C			GWAS			7.49e-22		30439722		CM004492.1_chromosome_B2		B2
100041352|F|0--6:T>G			GWAS			999		30599529		CM004492.1_chromosome_B2		B2
100037965|F|0--19:G>T			GWAS			999		30981793		CM004492.1_chromosome_B2		B2
100037595|F|0--40:G>A			GWAS			999		30984726		CM004492.1_chromosome_B2		B2
100039559|F|0-32:C>A-32:C>A			GWAS			999		34674757		CM004492.1_chromosome_B2		B2
100040719|F|0--49:G>A			GWAS			9.69e-21		37304756		CM004492.1_chromosome_B2		B2
100044614|F|0--6:T>A			GWAS			999		37304822		CM004492.1_chromosome_B2		B2
	AT4G00120.1	INDEHISCENT		1533	39	5.81593e-11	68	37401599	37401522	CM004492.1_chromosome_B2		B2	96777	96.777
100038344|F|0--27:A>G			GWAS			4.54e-14		1139019		CM004493.1_chromosome_B3		B3
	AT3G58780.3	SHATTERPROOF 1		1894	100	8.87249e-45	154	8267713	8267535	CM004493.1_chromosome_B3		B3
100044531|F|0--25:G>A			GWAS			999		9769658		CM004493.1_chromosome_B3		B3	1501945	1501.94
100045239|F|0-24:A>G-24:A>G			GWAS			9.69e-21		11453064		CM004493.1_chromosome_B3		B3
100044290|F|0-32:A>G-32:A>G			GWAS			999		14588457		CM004493.1_chromosome_B3		B3
100038398|F|0--6:C>T			GWAS			4.54e-14		16318685		CM004493.1_chromosome_B3		B3
100058789|F|0--32:G>A			GWAS			999		16355385		CM004493.1_chromosome_B3		B3
100036881|F|0--54:G>C			GWAS			999		18911965		CM004493.1_chromosome_B3		B3
100070592|F|0--17:C>A			GWAS			999		24461947		CM004493.1_chromosome_B3		B3
100038322|F|0--19:T>G			GWAS			999		25063405		CM004493.1_chromosome_B3		B3	1680929	1680.93
	AT2G45190.1	YABBY1		1035	183	3.47499e-91	249	26744334	26744607	CM004493.1_chromosome_B3		B3
	AT2G45190.1	YABBY1		1035	122	2.82271e-57	150	26744726	26744889	CM004493.1_chromosome_B3		B3
	AT2G45190.1	YABBY1		1035	116	6.1101e-54	128	26744976	26745109	CM004493.1_chromosome_B3		B3
	AT2G45190.1	YABBY1		1035	47	1.38975e-15	52	26745629	26745682	CM004493.1_chromosome_B3		B3
	AT2G45190.1	YABBY1		1035	76	1.05178e-31	76	26745771	26745846	CM004493.1_chromosome_B3		B3
	AT2G45190.1	YABBY1		1035	67	1.05925e-26	75	26746345	26746423	CM004493.1_chromosome_B3		B3
100052404|F|0--15:C>T			GWAS			7.49e-22		28202332		CM004493.1_chromosome_B3		B3	1455987	1455.99
	AT4G00120.1	INDEHISCENT		1533	230	3.87529e-117	305	30025856	30025516	CM004493.1_chromosome_B3		B3
4119205|F|0--39:G>A			F2			1.52408e-22		32518934		CM004493.1_chromosome_B3		B3	2493078	2493.08
100060742|F|0--5:C>G			GWAS			999		37774960		CM004493.1_chromosome_B3		B3
100052255|F|0-38:C>A-38:C>A			GWAS			7.59e-12		37818679		CM004493.1_chromosome_B3		B3
100042485|F|0--56:A>C			GWAS			999		37949856		CM004493.1_chromosome_B3		B3
100046970|F|0-43:T>A-43:T>A			GWAS			999		38947934		CM004493.1_chromosome_B3		B3
100045924|F|0--7:T>G			GWAS			999		42025775		CM004493.1_chromosome_B3		B3
4119495|F|0--42:T>C			GWAS			999		42476115		CM004493.1_chromosome_B3		B3
	AT5G02030.1	REPLUMLESS		2017	312	1.33547e-162	571	44376735	44376060	CM004493.1_chromosome_B3		B3	1900620	1900.62
	AT5G02030.1	REPLUMLESS		2017	244	8.44548e-125	354	44378048	44377652	CM004493.1_chromosome_B3		B3
	AT5G02030.1	REPLUMLESS		2017	443	0	720	44379646	44378829	CM004493.1_chromosome_B3		B3
100042080|F|0--61:G>A			GWAS			999		583148		CM004494.1_chromosome_B4		B4
100060185|F|0--8:A>G			GWAS			999		629617		CM004494.1_chromosome_B4		B4
100044426|F|0--16:C>A			GWAS			999		645444		CM004494.1_chromosome_B4		B4
100049048|F|0--6:A>T			GWAS			4.47e-24		659672		CM004494.1_chromosome_B4		B4
100035952|F|0--9:C>T			GWAS			999		724682		CM004494.1_chromosome_B4		B4
100040987|F|0-7:T>G-7:T>G			GWAS			999		7942411		CM004494.1_chromosome_B4		B4
	AT5G67110.1	ALCATRAZ		900	60	7.14108e-23	70	9181034	9181108	CM004494.1_chromosome_B4		B4	1238623	1238.62
	AT5G67110.1	ALCATRAZ		900	62	5.52039e-24	66	9181198	9181265	CM004494.1_chromosome_B4		B4
100051493|F|0-50:C>A-50:C>A			GWAS			999		10712964		CM004494.1_chromosome_B4		B4	1531766	1531.77
100039265|F|0--9:T>C			GWAS			999		11766902		CM004494.1_chromosome_B4		B4
100041181|F|0-65:A>G-65:A>G			GWAS			999		15856129		CM004494.1_chromosome_B4		B4
100050878|F|0--43:A>G			GWAS			999		17808879		CM004494.1_chromosome_B4		B4
100063459|F|0--9:C>A			GWAS			999		18600984		CM004494.1_chromosome_B4		B4
100057923|F|0--10:A>G			GWAS			999		18637913		CM004494.1_chromosome_B4		B4
100070451|F|0--48:G>C			GWAS			4.47e-24		19591104		CM004494.1_chromosome_B4		B4	1106150	1106.15
	AT4G00120.1	INDEHISCENT		1533	32	4.52791e-07	51	20697254	20697199	CM004494.1_chromosome_B4		B4
3157232|F|0--64:G>C			GWAS			4.44e-29		21753828		CM004494.1_chromosome_B4		B4	1056574	1056.57
100038707|F|0--26:T>G			GWAS			1.25e-19		22098452		CM004494.1_chromosome_B4		B4
100038785|F|0--9:A>G			GWAS			999		22330582		CM004494.1_chromosome_B4		B4
100043207|F|0--43:A>G			GWAS			999		22524446		CM004494.1_chromosome_B4		B4
100038790|F|0--68:A>C			GWAS			999		22535159		CM004494.1_chromosome_B4		B4
100050733|F|0--24:C>G			GWAS			2.37e-11		23607589		CM004494.1_chromosome_B4		B4
100038036|F|0--63:C>T			GWAS			999		23711691		CM004494.1_chromosome_B4		B4
100042888|F|0--6:A>T			GWAS			999		24011442		CM004494.1_chromosome_B4		B4	1104942	1104.94
	AT3G58780.3	SHATTERPROOF 1		1894	153	3.0585e-74	214	25116384	25116144	CM004494.1_chromosome_B4		B4
	AT3G58780.3	SHATTERPROOF 1		1894	84	6.9566e-36	96	25116808	25116707	CM004494.1_chromosome_B4		B4
	AT3G58780.3	SHATTERPROOF 1		1894	53	1.18905e-18	61	25116966	25116902	CM004494.1_chromosome_B4		B4
	AT3G58780.3	SHATTERPROOF 1		1894	67	1.96175e-26	80	25117208	25117123	CM004494.1_chromosome_B4		B4
	AT3G58780.3	SHATTERPROOF 1		1894	184	1.78938e-91	218	25118934	25118700	CM004494.1_chromosome_B4		B4
	AT2G45190.1	YABBY1		1035	76	1.05178e-31	78	25414954	25414876	CM004494.1_chromosome_B4		B4
	AT2G45190.1	YABBY1		1035	76	1.05178e-31	76	25415574	25415499	CM004494.1_chromosome_B4		B4
	AT2G45190.1	YABBY1		1035	50	2.98707e-17	53	25415748	25415695	CM004494.1_chromosome_B4		B4
	AT2G45190.1	YABBY1		1035	163	4.55924e-80	252	25417169	25416879	CM004494.1_chromosome_B4		B4
	AT3G58780.3	SHATTERPROOF 1		1894	126	3.1241e-59	193	30242777	30242557	CM004494.1_chromosome_B4		B4
	AT3G58780.3	SHATTERPROOF 1		1894	39	7.20707e-11	43	30243042	30242998	CM004494.1_chromosome_B4		B4
	AT3G58780.3	SHATTERPROOF 1		1894	81	3.23659e-34	95	30243224	30243123	CM004494.1_chromosome_B4		B4
	AT3G58780.3	SHATTERPROOF 1		1894	67	1.96175e-26	80	30243616	30243531	CM004494.1_chromosome_B4		B4
	AT3G58780.3	SHATTERPROOF 1		1894	181	8.32518e-90	218	30245229	30244995	CM004494.1_chromosome_B4		B4
	AT3G58780.3	SHATTERPROOF 1		1894	100	8.87249e-45	254	30245917	30245611	CM004494.1_chromosome_B4		B4
100053597|F|0--57:G>T			GWAS			999		31781936		CM004494.1_chromosome_B4		B4	1536019	1536.02
100044358|F|0--50:G>A			GWAS			999		31782002		CM004494.1_chromosome_B4		B4
100051067|F|0--21:T>C			GWAS			2.1e-17		3387758		CM004495.1_chromosome_B5		B5
100058724|F|0-10:T>A-10:T>A			GWAS			999		4840258		CM004495.1_chromosome_B5		B5
100060032|F|0--17:C>T			GWAS			999		4856137		CM004495.1_chromosome_B5		B5
100039795|F|0--19:C>T			GWAS			4.51e-19		4946258		CM004495.1_chromosome_B5		B5
100071226|F|0--15:C>T			GWAS			999		5288780		CM004495.1_chromosome_B5		B5
100070126|F|0--12:A>G			GWAS			999		5326654		CM004495.1_chromosome_B5		B5
100059964|F|0--26:T>C			GWAS			999		5336470		CM004495.1_chromosome_B5		B5
100057798|F|0--18:C>T			GWAS			999		5369456		CM004495.1_chromosome_B5		B5
100036841|F|0--27:A>T			GWAS			2.33e-21		5904852		CM004495.1_chromosome_B5		B5
100045945|F|0--68:G>T			GWAS			999		6346982		CM004495.1_chromosome_B5		B5
100047365|F|0--8:C>T			GWAS			4.51e-19		6524471		CM004495.1_chromosome_B5		B5
100051493|F|0--50:C>A			GWAS			999		6529538		CM004495.1_chromosome_B5		B5
100069799|F|0-34:G>A-34:G>A			GWAS			7.49e-22		6607789		CM004495.1_chromosome_B5		B5
100039493|F|0--53:A>G			GWAS			999		6618756		CM004495.1_chromosome_B5		B5
5151114|F|0-28:C>T-28:C>T			GWAS			1.73e-09		6619407		CM004495.1_chromosome_B5		B5
100061227|F|0--33:A>G			GWAS			999		6808323		CM004495.1_chromosome_B5		B5
100067929|F|0--22:T>G			GWAS			5.79e-23		6893970		CM004495.1_chromosome_B5		B5
100048764|F|0--53:A>G			GWAS			999		6940904		CM004495.1_chromosome_B5		B5
100071121|F|0--12:G>A			GWAS			999		7220927		CM004495.1_chromosome_B5		B5
100041063|F|0--30:A>G			GWAS			999		7768514		CM004495.1_chromosome_B5		B5
100049981|F|0--43:T>C			GWAS			1.27e-09		8060987		CM004495.1_chromosome_B5		B5
100047104|F|0--50:C>T			GWAS			999		8596128		CM004495.1_chromosome_B5		B5
100046738|F|0--67:C>G			GWAS			999		8622949		CM004495.1_chromosome_B5		B5
100048397|F|0--45:A>C			GWAS			3.48e-20		9817842		CM004495.1_chromosome_B5		B5
100043887|F|0--9:T>A			GWAS			999		10681367		CM004495.1_chromosome_B5		B5
100059908|F|0--24:T>C			GWAS			999		10836980		CM004495.1_chromosome_B5		B5
100041301|F|0--24:C>A			GWAS			7.49e-22		10893176		CM004495.1_chromosome_B5		B5
100046958|F|0--59:T>C			GWAS			1.61e-23		11471709		CM004495.1_chromosome_B5		B5
100051874|F|0--21:T>A			GWAS			3.48e-20		24881735		CM004495.1_chromosome_B5		B5
100042771|F|0--38:G>T			GWAS			999		25762064		CM004495.1_chromosome_B5		B5
100037998|F|0-24:C>T-24:C>T			GWAS			999		27903411		CM004495.1_chromosome_B5		B5
100037160|F|0--33:C>G			GWAS			4.44e-29		32784959		CM004495.1_chromosome_B5		B5
	AT3G58780.3	SHATTERPROOF 1		1894	49	1.98971e-16	71	36838110	36838029	CM004495.1_chromosome_B5		B5	4053151	4053.15
	AT2G42830.2	SHATTERPROOF 2		1141	202	1.05288e-101	228	36840273	36840033	CM004495.1_chromosome_B5		B5
100045588|F|0-12:G>A-12:G>A			GWAS			4.47e-24		36864832		CM004495.1_chromosome_B5		B5
100067358|F|0--31:T>C			GWAS			999		36891636		CM004495.1_chromosome_B5		B5	77006	77.006
	AT2G42830.2	SHATTERPROOF 2		1141	64	5.44696e-25	85	36968642	36968549	CM004495.1_chromosome_B5		B5
	AT3G58780.3	SHATTERPROOF 1		1894	181	8.32518e-90	214	37459720	37459948	CM004495.1_chromosome_B5		B5
	AT3G58780.3	SHATTERPROOF 1		1894	64	9.12716e-25	79	37461063	37461148	CM004495.1_chromosome_B5		B5
	AT3G58780.3	SHATTERPROOF 1		1894	81	3.23659e-34	96	37461628	37461729	CM004495.1_chromosome_B5		B5
	AT3G58780.3	SHATTERPROOF 1		1894	69	1.51653e-27	81	37462493	37462579	CM004495.1_chromosome_B5		B5
100061214|F|0--26:C>T			GWAS			999		37630032		CM004495.1_chromosome_B5		B5	167539	167.539
	AT2G45190.1	YABBY1		1035	76	1.05178e-31	78	38919312	38919234	CM004495.1_chromosome_B5		B5
	AT2G45190.1	YABBY1		1035	70	2.27671e-28	74	38919871	38919796	CM004495.1_chromosome_B5		B5
	AT2G45190.1	YABBY1		1035	50	2.98707e-17	53	38920004	38919951	CM004495.1_chromosome_B5		B5
	AT2G45190.1	YABBY1		1035	113	2.84275e-52	127	38920662	38920529	CM004495.1_chromosome_B5		B5
	AT2G45190.1	YABBY1		1035	119	1.31328e-55	150	38920909	38920746	CM004495.1_chromosome_B5		B5
	AT2G45190.1	YABBY1		1035	141	7.73793e-68	258	38921321	38921019	CM004495.1_chromosome_B5		B5
100050510|F|0--42:C>A			GWAS			999		13694588		CM004496.1_chromosome_B6		B6
100047757|F|0--21:G>C			GWAS			999		26366685		CM004496.1_chromosome_B6		B6
5153742|F|0-61:C>A-61:C>A			GWAS			9.62e-26		26417446		CM004496.1_chromosome_B6		B6
100052532|F|0--36:T>G			GWAS			999		27938225		CM004496.1_chromosome_B6		B6
100045132|F|0-8:A>C-8:A>C			GWAS			999		30527868		CM004496.1_chromosome_B6		B6	97425	97.425
	AT5G60910.1	FRUITFULL		1113	210	3.66553e-106	290	30625293	30625604	CM004496.1_chromosome_B6		B6
	AT5G60910.1	FRUITFULL		1113	63	1.90979e-24	75	30626509	30626589	CM004496.1_chromosome_B6		B6
	AT5G60910.1	FRUITFULL		1113	65	1.47636e-25	71	30626704	30626777	CM004496.1_chromosome_B6		B6
100043440|F|0-14:A>T-14:A>T			GWAS			999		30954316		CM004496.1_chromosome_B6		B6	327612	327.612
100068577|F|0--22:T>C			GWAS			999		1318221		CM004497.1_chromosome_B7		B7	3376473	3376.47
	AT4G00120.1	INDEHISCENT		1533	41	4.49599e-12	58	4694694	4694630	CM004497.1_chromosome_B7		B7
3107807|F|0-67:G>A-67:G>A			GWAS			4.44e-29		13645834		CM004497.1_chromosome_B7		B7	8951140	8951.14
100068463|F|0--11:T>C			GWAS			999		16115277		CM004497.1_chromosome_B7		B7
100052410|F|0--50:A>T			GWAS			999		16264675		CM004497.1_chromosome_B7		B7
	AT5G60910.1	FRUITFULL		1113	98	6.67718e-44	161	17106699	17106883	CM004497.1_chromosome_B7		B7	842024	842.024
	AT1G68480.1	JAGGED		1224	158	3.25896e-77	214	17586408	17586637	CM004497.1_chromosome_B7		B7
	AT1G68480.1	JAGGED		1224	118	5.60991e-55	126	17587055	17587184	CM004497.1_chromosome_B7		B7
	AT1G68480.1	JAGGED		1224	237	3.95567e-121	490	17587583	17588159	CM004497.1_chromosome_B7		B7
100046733|F|0--58:C>A			GWAS			999		18559241		CM004497.1_chromosome_B7		B7	110955	110.955
100061157|F|0--39:A>G			GWAS			7.06e-10		18670196		CM004497.1_chromosome_B7		B7
	AT5G60910.1	FRUITFULL		1113	89	6.72459e-39	152	19684612	19684787	CM004497.1_chromosome_B7		B7
100050024|F|0--68:C>G			GWAS			4.47e-24		20980884		CM004497.1_chromosome_B7		B7	1296272	1296.27
100040696|F|0--64:G>A			GWAS			2.07e-27		20980950		CM004497.1_chromosome_B7		B7
100062550|F|0--5:T>A			GWAS			5.85e-16		21085946		CM004497.1_chromosome_B7		B7
100050084|F|0-19:T>C-19:T>C			GWAS			999		21142445		CM004497.1_chromosome_B7		B7
100069839|F|0--20:A>G			GWAS			999		22493265		CM004497.1_chromosome_B7		B7
	AT5G60910.1	FRUITFULL		1113	63	1.90979e-24	133	27761213	27761055	CM004497.1_chromosome_B7		B7	5267948	5267.95
	AT5G60910.1	FRUITFULL		1113	63	1.90979e-24	129	27768552	27768398	CM004497.1_chromosome_B7		B7
100038738|F|0--23:T>A			GWAS			999		29697179		CM004497.1_chromosome_B7		B7	1928627	1928.63
100044331|F|0-33:A>T-33:A>T			GWAS			2.08e-22		29697245		CM004497.1_chromosome_B7		B7
5150838|F|0--23:A>C			GWAS			4.44e-29		30096766		CM004497.1_chromosome_B7		B7	4912872	4912.87
	AT5G60910.1	FRUITFULL		1113	73	5.2725e-30	159	35009638	35009834	CM004497.1_chromosome_B7		B7
100060318|F|0-9:T>C-9:T>C			GWAS			999		35338535		CM004497.1_chromosome_B7		B7	328897	328.897
100041757|F|0-34:T>G-34:T>G			GWAS			7.43e-27		36276618		CM004497.1_chromosome_B7		B7
100039786|F|0-32:T>C-32:T>C			GWAS			999		37361581		CM004497.1_chromosome_B7		B7
100070789|F|0--13:C>T			GWAS			999		37745021		CM004497.1_chromosome_B7		B7
4108913|F|0-37:C>T-37:C>T			GWAS			2.07e-27		38176570		CM004497.1_chromosome_B7		B7
3078217|F|0--57:A>G			GWAS			5.75e-28		38289338		CM004497.1_chromosome_B7		B7
100046666|F|0--36:C>G			GWAS			999		38524975		CM004497.1_chromosome_B7		B7
100067180|F|0--7:C>T			GWAS			999		40905088		CM004497.1_chromosome_B7		B7
100048533|F|0--39:A>G			GWAS			999		22875370		CM004498.1_chromosome_B8		B8
100040614|F|0--49:C>G			GWAS			999		23266587		CM004498.1_chromosome_B8		B8
	AT4G00120.1	INDEHISCENT		1533	208	6.57714e-105	299	25009985	25009646	CM004498.1_chromosome_B8		B8	1743398	1743.4
100037793|F|0-25:G>A-25:G>A			GWAS			999		25951455		CM004498.1_chromosome_B8		B8
5150252|F|0--51:A>T			GWAS			4.44e-29		29481736		CM004498.1_chromosome_B8		B8	941470	941.47
3126860|F|0-7:T>G-7:T>G			GWAS			9.62e-26		29829960		CM004498.1_chromosome_B8		B8
	AT5G02030.1	REPLUMLESS		2017	300	6.25743e-156	593	30609375	30608676	CM004498.1_chromosome_B8		B8
	AT5G02030.1	REPLUMLESS		2017	239	5.08287e-122	353	30610925	30610526	CM004498.1_chromosome_B8		B8
5847615			F2			2.77394e-18		31742473		CM004498.1_chromosome_B8		B8	1131548	1131.55
100041940|F|0-57:T>A-57:T>A			GWAS			999		32014581		CM004498.1_chromosome_B8		B8	1403656	1403.66
100050537|F|0--44:T>G			GWAS			999		32041368		CM004498.1_chromosome_B8		B8
100040437|F|0--68:T>C			GWAS			999		33837676		CM004498.1_chromosome_B8		B8
100041564|F|0-8:T>A-8:T>A			GWAS			999		34525086		CM004498.1_chromosome_B8		B8
100069907|F|0--42:T>A			GWAS			4.47e-24		35003790		CM004498.1_chromosome_B8		B8
100042064|F|0--11:T>C			GWAS			999		38430747		CM004498.1_chromosome_B8		B8
100046549|F|0--8:A>G			GWAS			999		38442613		CM004498.1_chromosome_B8		B8
100052674|F|0--66:G>A			GWAS			1.61e-23		38474096		CM004498.1_chromosome_B8		B8
100045749|F|0--39:T>C			GWAS			999		39557209		CM004498.1_chromosome_B8		B8	1955320	1955.32
	AT5G60910.1	FRUITFULL		1113	252	1.64613e-129	296	41512529	41512840	CM004498.1_chromosome_B8		B8
	AT5G60910.1	FRUITFULL		1113	64	5.30993e-25	78	41513767	41513851	CM004498.1_chromosome_B8		B8
	AT5G60910.1	FRUITFULL		1113	55	5.34763e-20	61	41513930	41513993	CM004498.1_chromosome_B8		B8
	AT5G60910.1	FRUITFULL		1113	90	1.86969e-39	98	41514421	41514522	CM004498.1_chromosome_B8		B8
100046150|F|0-18:G>A-18:G>A			GWAS			999		41942417		CM004498.1_chromosome_B8		B8	427996	427.996
	AT4G00120.1	INDEHISCENT		1533	30	7.0994e-06	30	824408	824437	Brassica_v1_oleracea		C1
	AT5G60910.1	FRUITFULL		1113	35	8.51036e-09	54	17616376	17616438	Brassica_v1_oleracea		C1
	AT5G02030.1	REPLUMLESS		2017	425	0	725	358168	358999	Brassica_v1_oleracea		C2
	AT5G02030.1	REPLUMLESS		2017	247	2.20168e-126	355	359676	360072	Brassica_v1_oleracea		C2
	AT5G02030.1	REPLUMLESS		2017	123	1.87921e-57	183	361471	361676	Brassica_v1_oleracea		C2
	AT4G00120.1	INDEHISCENT		1533	39	7.04935e-11	61	1596945	1597012	Brassica_v1_oleracea		C2
	AT4G00120.1	INDEHISCENT		1533	37	9.11891e-10	61	11121876	11121944	Brassica_v1_oleracea		C2
	AT1G68480.1	JAGGED		1224	221	3.762e-112	509	17451338	17450749	Brassica_v1_oleracea		C2
	AT1G68480.1	JAGGED		1224	70	3.27987e-28	82	17451538	17451451	Brassica_v1_oleracea		C2
	AT1G68480.1	JAGGED		1224	115	3.16588e-53	126	17451860	17451731	Brassica_v1_oleracea		C2
	AT1G68480.1	JAGGED		1224	129	5.22321e-61	186	17452460	17452253	Brassica_v1_oleracea		C2
	AT5G67110.1	ALCATRAZ		900	51	8.72336e-18	59	43629384	43629446	Brassica_v1_oleracea		C2
	AT5G67110.1	ALCATRAZ		900	62	6.69603e-24	66	43629540	43629607	Brassica_v1_oleracea		C2
	AT5G60910.1	FRUITFULL		1113	65	1.79077e-25	93	50609451	50609345	Brassica_v1_oleracea		C2
	AT5G60910.1	FRUITFULL		1113	44	8.45037e-14	49	50610062	50610013	Brassica_v1_oleracea		C2
	AT5G60910.1	FRUITFULL		1113	63	2.31651e-24	65	50610869	50610804	Brassica_v1_oleracea		C2
	AT5G60910.1	FRUITFULL		1113	237	4.35278e-121	290	50612546	50612247	Brassica_v1_oleracea		C2
	AT5G02030.1	REPLUMLESS		2017	387	0	628	322790	323512	Brassica_v1_oleracea		C3
	AT5G02030.1	REPLUMLESS		2017	256	2.18616e-131	358	324197	324593	Brassica_v1_oleracea		C3
	AT5G02030.1	REPLUMLESS		2017	306	3.50619e-159	564	325583	326249	Brassica_v1_oleracea		C3
	AT4G00120.1	INDEHISCENT		1533	32	5.48817e-07	34	2053495	2053529	Brassica_v1_oleracea		C3
	AT5G60910.1	FRUITFULL		1113	65	1.79077e-25	123	3791017	3790872	Brassica_v1_oleracea		C3
	AT4G00120.1	INDEHISCENT		1533	35	1.17961e-08	37	6406580	6406617	Brassica_v1_oleracea		C3
	AT2G45190.1	YABBY1		1035	64	5.97773e-25	74	15168669	15168591	Brassica_v1_oleracea		C3
	AT2G45190.1	YABBY1		1035	76	1.27577e-31	76	15169930	15169855	Brassica_v1_oleracea		C3
	AT2G45190.1	YABBY1		1035	46	6.06291e-15	51	15170068	15170016	Brassica_v1_oleracea		C3
	AT2G45190.1	YABBY1		1035	187	2.51891e-93	250	15171276	15171001	Brassica_v1_oleracea		C3
	AT4G00120.1	INDEHISCENT		1533	227	2.18537e-115	317	21623367	21623725	Brassica_v1_oleracea		C3
	AT4G00120.1	INDEHISCENT		1533	33	1.52592e-07	43	33864796	33864840	Brassica_v1_oleracea		C3
	AT2G42830.2	SHATTERPROOF 2		1141	33	1.12929e-07	54	35804888	35804826	Brassica_v1_oleracea		C3
	AT2G42830.2	SHATTERPROOF 2		1141	122	3.78425e-57	150	2328287	2328124	Brassica_v1_oleracea		C4
	AT3G58780.3	SHATTERPROOF 1		1894	55	1.11488e-19	73	2328463	2328382	Brassica_v1_oleracea		C4
	AT2G42830.2	SHATTERPROOF 2		1141	60	1.10558e-22	76	2328465	2328382	Brassica_v1_oleracea		C4
	AT2G42830.2	SHATTERPROOF 2		1141	205	2.74495e-103	235	2330813	2330567	Brassica_v1_oleracea		C4
	AT3G58780.3	SHATTERPROOF 1		1894	130	2.26443e-61	259	27388227	27387928	Brassica_v1_oleracea		C4
	AT3G58780.3	SHATTERPROOF 1		1894	78	1.82642e-32	94	27388700	27388599	Brassica_v1_oleracea		C4
	AT3G58780.3	SHATTERPROOF 1		1894	47	3.1218e-15	59	27388935	27388871	Brassica_v1_oleracea		C4
	AT3G58780.3	SHATTERPROOF 1		1894	70	5.11417e-28	81	27389116	27389031	Brassica_v1_oleracea		C4
	AT2G42830.2	SHATTERPROOF 2		1141	147	4.79244e-71	204	27393257	27393030	Brassica_v1_oleracea		C4
	AT3G58780.3	SHATTERPROOF 1		1894	190	1.00263e-94	220	27393264	27393030	Brassica_v1_oleracea		C4
	AT3G58780.3	SHATTERPROOF 1		1894	129	8.14434e-61	254	27393958	27393657	Brassica_v1_oleracea		C4
	AT5G67110.1	ALCATRAZ		900	41	3.15975e-12	45	36298943	36298897	Brassica_v1_oleracea		C4
	AT4G00120.1	INDEHISCENT		1533	35	1.17961e-08	52	40700161	40700103	Brassica_v1_oleracea		C4
	AT2G45190.1	YABBY1		1035	67	1.28483e-26	73	52869426	52869351	Brassica_v1_oleracea		C4
	AT2G45190.1	YABBY1		1035	107	7.46394e-49	125	52870216	52870083	Brassica_v1_oleracea		C4
	AT2G45190.1	YABBY1		1035	119	1.59296e-55	146	52870464	52870307	Brassica_v1_oleracea		C4
	AT2G45190.1	YABBY1		1035	153	2.00313e-74	260	52870885	52870583	Brassica_v1_oleracea		C4
3107471#			F2					11904690		Brassica_v1_oleracea		C5
5121047			F2					11904690		Brassica_v1_oleracea		C5
3143069			F2					11951834		Brassica_v1_oleracea		C5	5183683	5183.68
	AT5G60910.1	FRUITFULL		1113	69	1.07017e-27	125	17135517	17135663	Brassica_v1_oleracea		C5
3210536			F2					17590141		Brassica_v1_oleracea		C5	454624	454.624
	AT5G60910.1	FRUITFULL		1113	98	8.09918e-44	161	5935120	5935304	Brassica_v1_oleracea		C6
	AT1G68480.1	JAGGED		1224	159	1.09908e-77	214	6529855	6530087	Brassica_v1_oleracea		C6
	AT1G68480.1	JAGGED		1224	118	6.80462e-55	126	6530494	6530623	Brassica_v1_oleracea		C6
	AT1G68480.1	JAGGED		1224	225	2.24818e-114	486	6531023	6531593	Brassica_v1_oleracea		C6
	AT3G58780.3	SHATTERPROOF 1		1894	42	1.87884e-12	44	17756466	17756422	Brassica_v1_oleracea		C6
	AT3G58780.3	SHATTERPROOF 1		1894	87	1.81354e-37	97	17756640	17756539	Brassica_v1_oleracea		C6
	AT3G58780.3	SHATTERPROOF 1		1894	50	6.70986e-17	60	17756784	17756720	Brassica_v1_oleracea		C6
	AT3G58780.3	SHATTERPROOF 1		1894	193	2.15502e-96	221	17759037	17758803	Brassica_v1_oleracea		C6
	AT2G45190.1	YABBY1		1035	76	1.27577e-31	78	18318495	18318417	Brassica_v1_oleracea		C6
	AT2G45190.1	YABBY1		1035	76	1.27577e-31	76	18319283	18319208	Brassica_v1_oleracea		C6
	AT2G45190.1	YABBY1		1035	50	3.62321e-17	53	18319454	18319401	Brassica_v1_oleracea		C6
	AT2G45190.1	YABBY1		1035	110	1.60427e-50	126	18320127	18319994	Brassica_v1_oleracea		C6
	AT2G45190.1	YABBY1		1035	148	1.20557e-71	246	18320780	18320496	Brassica_v1_oleracea		C6
	AT4G00120.1	INDEHISCENT		1533	36	3.27974e-09	58	26077646	26077583	Brassica_v1_oleracea		C6
	AT4G00120.1	INDEHISCENT		1533	30	7.0994e-06	30	35813789	35813760	Brassica_v1_oleracea		C6
	AT5G67110.1	ALCATRAZ		900	59	3.11536e-22	65	23944845	23944912	Brassica_v1_oleracea		C7
	AT5G67110.1	ALCATRAZ		900	59	3.11536e-22	65	23949906	23949973	Brassica_v1_oleracea		C7
	AT5G67110.1	ALCATRAZ		900	49	1.12844e-16	58	23950056	23950116	Brassica_v1_oleracea		C7
	AT5G60910.1	FRUITFULL		1113	39	5.08581e-11	46	38354403	38354355	Brassica_v1_oleracea		C7
	AT5G60910.1	FRUITFULL		1113	87	1.05513e-37	97	38354582	38354481	Brassica_v1_oleracea		C7
	AT5G60910.1	FRUITFULL		1113	242	7.23239e-124	296	38356549	38356234	Brassica_v1_oleracea		C7
	AT3G58780.3	SHATTERPROOF 1		1894	187	4.6648e-93	216	31792796	31793024	Brassica_v1_oleracea		C8
	AT2G42830.2	SHATTERPROOF 2		1141	149	3.70478e-72	184	31792825	31793024	Brassica_v1_oleracea		C8
	AT3G58780.3	SHATTERPROOF 1		1894	55	1.11488e-19	63	31794846	31794912	Brassica_v1_oleracea		C8
	AT3G58780.3	SHATTERPROOF 1		1894	87	1.81354e-37	97	31800225	31800326	Brassica_v1_oleracea		C8
	AT3G58780.3	SHATTERPROOF 1		1894	36	4.06697e-09	42	31800406	31800450	Brassica_v1_oleracea		C8
	AT4G00120.1	INDEHISCENT		1533	42	1.51516e-12	54	37343892	37343951	Brassica_v1_oleracea		C8
	AT4G00180.1	YABBY3		1270	69	1.22502e-27	73	68640	68566	Brassica_v1_oleracea		C9
	AT4G00180.1	YABBY3		1270	46	7.47779e-15	48	68811	68763	Brassica_v1_oleracea		C9
	AT4G00180.1	YABBY3		1270	89	9.33696e-39	140	69554	69400	Brassica_v1_oleracea		C9
	AT4G00180.1	YABBY3		1270	204	1.10169e-102	354	70526	70128	Brassica_v1_oleracea		C9
	AT5G60910.1	FRUITFULL		1113	95	3.76818e-42	289	4322322	4321991	Brassica_v1_oleracea		C9
	AT5G60910.1	FRUITFULL		1113	44	8.45037e-14	49	4323667	4323618	Brassica_v1_oleracea		C9
	AT5G60910.1	FRUITFULL		1113	84	4.90906e-36	96	4323896	4323795	Brassica_v1_oleracea		C9
	AT5G60910.1	FRUITFULL		1113	59	3.87634e-22	69	4324289	4324216	Brassica_v1_oleracea		C9
	AT5G60910.1	FRUITFULL		1113	69	1.07017e-27	77	4324480	4324400	Brassica_v1_oleracea		C9
	AT5G60910.1	FRUITFULL		1113	230	3.3888e-117	281	4325650	4325349	Brassica_v1_oleracea		C9
	AT4G00120.1	INDEHISCENT		1533	38	2.5354e-10	49	18120223	18120171	Brassica_v1_oleracea		C9
	AT5G60910.1	FRUITFULL		1113	73	6.39535e-30	141	22328491	22328659	Brassica_v1_oleracea		C9
	AT4G00120.1	INDEHISCENT		1533	52	4.18301e-18	89	53331876	53331978	Brassica_v1_oleracea		C9
	AT5G02030.1	REPLUMLESS		2017	288	3.55615e-149	584	54448032	54447336	Brassica_v1_oleracea		C9
	AT5G02030.1	REPLUMLESS		2017	248	6.1215e-127	358	54449544	54449145	Brassica_v1_oleracea		C9
	AT5G02030.1	REPLUMLESS		2017	414	0	691	54451234	54450451	Brassica_v1_oleracea		C9
	AT3G58780.3	SHATTERPROOF 1		1894	91	1.08378e-39	152	38684	38862	Brassica_v1_oleracea		Scaffold00962
	AT5G60910.1	FRUITFULL		1113	220	1.22748e-111	291	14322	14641	Brassica_v1_oleracea		Scaffold01132
100043781|F|0--59:A>T			GWAS			999		1363		LFLV01000577.1scaffold_2489.1
100036647|F|0--12:T>C			GWAS			999		2475		LFLV01001523.1scaffold_2179.1
100050752|F|0--44:C>T			GWAS			999		6002		LFLV01001653.1scaffold_821.1
100058343|F|0--12:T>C			GWAS			999		7772		LFLV01000199.1scaffold_10.1
100045926|F|0--9:A>G			GWAS			999		11956		LFLV01002160.1scaffold_1426.1
100057828|F|0--21:C>T			GWAS			999		14445		LFLV01001155.1scaffold_1170.1
100059365|F|0--17:T>C			GWAS			999		17901		LFLV01001803.1scaffold_1596.1
100050001|F|0--13:G>A			GWAS			999		23137		LFLV01001464.1scaffold_1359.1
100044337|F|0--30:G>A			GWAS			999		24111		LFLV01000725.1scaffold_1031.1
100042231|F|0-26:G>A-26:G>A			GWAS			999		35017		LFLV01000654.1scaffold_327.1
100040884|F|0--26:G>A			GWAS			999		36160		LFLV01001185.1scaffold_1199.1
100061141|F|0-7:A>G-7:A>G			GWAS			999		38915		LFLV01000514.1scaffold_195.1
100068057|F|0-53:G>C-53:G>C			GWAS			999		43853		LFLV01001011.1scaffold_599.1
100045047|F|0--35:C>A			GWAS			999		44910		LFLV01000695.1scaffold_278.1
100068661|F|0--5:A>G			GWAS			999		48637		LFLV01001402.1scaffold_500.1
3081159|F|0--29:G>A			GWAS			2.07e-27		48969		LFLV01001350.1scaffold_754.1
	AT4G00120.1	INDEHISCENT		1533	46	7.47035e-15	64	49640	49709	LFLV01002344.1scaffold_801.1
100062497|F|0--9:G>T			GWAS			999		54910		LFLV01000725.1scaffold_1031.1
100041067|F|0--48:A>C			GWAS			999		60324		LFLV01001653.1scaffold_821.1
100049409|F|0--31:T>G			GWAS			999		67469		LFLV01000654.1scaffold_327.1
100041178|F|0--45:G>T			GWAS			999		75118		LFLV01002509.1scaffold_416.1
100043498|F|0--40:G>A			GWAS			999		89403		LFLV01000774.1scaffold_349.1
100069644|F|0--7:T>C			GWAS			999		103619		LFLV01001209.1scaffold_586.1
100058662|F|0--37:C>A			GWAS			999		106459		LFLV01000085.1scaffold_11.2
100047799|F|0--38:G>A			GWAS			999		143081		LFLV01000357.1scaffold_478.1
100044706|F|0--33:C>A			GWAS			999		152866		LFLV01000514.1scaffold_195.1
100058524|F|0--15:T>C			GWAS			999		155371		LFLV01000085.1scaffold_11.2
100068622|F|0-41:A>G-41:A>G			GWAS			999		195598		LFLV01000224.1scaffold_310.1
100050465|F|0--48:C>T			GWAS			999		198461		LFLV01001456.1scaffold_316.1
	AT4G00180.1	YABBY3		1270	71	7.80733e-29	73	223334	223261	LFLV01000383.1scaffold_215.1
	AT4G00180.1	YABBY3		1270	46	6.1649e-15	48	223506	223458	LFLV01000383.1scaffold_215.1
	AT4G00180.1	YABBY3		1270	101	1.64284e-45	131	224670	224525	LFLV01000383.1scaffold_215.1
	AT4G00180.1	YABBY3		1270	202	1.17491e-101	353	225146	224751	LFLV01000383.1scaffold_215.1
100039233|F|0--63:A>C			GWAS			4.51e-19		241920		LFLV01001230.1scaffold_28.1
100050220|F|0--25:C>T			GWAS			999		309858		LFLV01001881.1scaffold_234.1
100039594|F|0--35:C>T			GWAS			999		342523		LFLV01002524.1scaffold_247.1
	AT5G60910.1	FRUITFULL		1113	68	3.17323e-27	142	369370	369198	LFLV01001564.1scaffold_119.1
100046355|F|0--33:C>A			GWAS			999		371370		LFLV01002393.1scaffold_67.1
100052258|F|0--59:C>T			GWAS			999		430240		LFLV01000753.1scaffold_75.1
100069849|F|0--5:A>G			GWAS			999		448555		LFLV01002393.1scaffold_67.1
4117932|F|0-17:A>T-17:A>T			GWAS			2.07e-27		753281		LFLV01001204.1scaffold_82.1
100037654|F|0--10:C>T			GWAS			999		812671		LFLV01002393.1scaffold_67.1
100049347|F|0--65:T>C			GWAS			999		822013		LFLV01002393.1scaffold_67.1
100050950|F|0--31:T>C			GWAS			999		885113		LFLV01002393.1scaffold_67.1
100045239|F|0--24:A>G			GWAS			999		887781		LFLV01002393.1scaffold_67.1
100046227|F|0--40:A>T			GWAS			999		887847		LFLV01002393.1scaffold_67.1
	AT5G60910.1	FRUITFULL		1113	71	6.82041e-29	113	922543	922413	LFLV01001230.1scaffold_28.1			34696	34.696
100058069|F|0--21:A>C			GWAS			999		933666		LFLV01002393.1scaffold_67.1
100043193|F|0--38:C>G			GWAS			9.82e-11		966744		LFLV01002393.1scaffold_67.1
100058072|F|0--47:A>T			GWAS			1.12e-13		1026657		LFLV01002393.1scaffold_67.1
	AT1G68480.1	JAGGED		1224	135	1.98934e-64	198	1059690	1059913	LFLV01001128.1scaffold_47.1
	AT1G68480.1	JAGGED		1224	115	2.61004e-53	125	1060323	1060452	LFLV01001128.1scaffold_47.1
	AT1G68480.1	JAGGED		1224	217	5.1899e-110	505	1060841	1061425	LFLV01001128.1scaffold_47.1
100039820|F|0--28:G>T			GWAS			5.83e-18		2559964		LFLV01000199.1scaffold_10.1
